# Supplementary material for: 3′-[(1H-Indol-3-yl)carbon­yl]-1′-methyl-2-oxo-4′-(thio­phen-2-yl)­spiro­[indoline-3,2′-pyrrolidine]-3′-carbo­nitrile
Source: Acta Crystallogr Sect E Struct Rep Online. 2013 Sep 25;69(Pt 10):o1585. doi: 10.1107/S1600536813025890 (PMC3790442; doi:10.1107/S1600536813025890)
Supplement: Supplementary file 1 [file e-69-o1585-sup1.cif]

##############################################################################
#                                                                            #
# This CIF contains the data in a paper accepted for publication in          #
# Acta Crystallographica Section E. It conforms to the requirements of       #
# Notes for Authors for Acta Crystallographica Section E, and has been       #
# peer reviewed under the auspices of the IUCr Commission on Journals.       #
#                                                                            #
# Full details of the Crystallographic Information File format               #
# are given in the paper "The Crystallographic Information File (CIF):       #
# a New Standard Archive File for Crystallography" by S. R. Hall, F. H.      #
# Allen and I. D. Brown [Acta Cryst. (1991), A47, 655-685].                  #
#                                                                            #
# The current version of the core CIF dictionary is obtainable from          #
# ftp://ftp.iucr.org/pub/cif_core.dic.                                       #
#                                                                            #
# Software is freely available for graphical display of the structure(s)     #
# in this CIF. For information consult the CIF software page                 #
# http://www.iucr.org/resources/cif/software.                                #
#                                                                            #
# This file may be used for bona fide research purposes within the           #
# scientific community so long as proper attribution is given to the journal # 
# article from which it was obtained.                                        #
#                                                                            #
##############################################################################
data_global
_audit_creation_method     SHELXL-97
_journal_date_recd_electronic     2013-09-06
_journal_date_accepted     2013-09-19
_journal_name_full     'Acta Crystallographica, Section E'
_journal_year     2013
_journal_volume     69
_journal_issue     10
_journal_page_first     o1585
_journal_page_last     o1585
_journal_paper_category     QO
_journal_paper_doi     10.1107/S1600536813025890
_journal_coeditor_code     SU2642
_publ_contact_author_name     'K. Sethusankar'
_publ_contact_author_address
;
   Department of Physics
   RKM Vivekananda College (Autonomous)
   Chennai - 600 004
   India.
;
_publ_contact_author_email     'ksethusankar@yahoo.co.in'
_publ_contact_author_fax     '044 091 2499 3057'
_publ_contact_author_phone     '044 091 24484170'
_publ_section_title
;\
3'-[(1<i>H</i>-Indol-3-yl)carbonyl]-1'-methyl-2-oxo-4'-(thiophen-\
2-yl)spiro[indoline-3,2'-pyrrolidine]-3'-carbonitrile
;
loop_
    _publ_author_name
    _publ_author_address
    'S. Antony Inglebert'
;  Sri Ram Engineering College
   Chennai 602 024
   India
;
    'Yuvaraj Arun'
;
    Organic Chemistry Division
    CSIR Central Leather Research Institute
    Chennai 600 020
    India
;
    'K. Sethusankar'
;  Department of Physics
   RKM Vivekananda College (Autonomous)
   Chennai 600 004
   India
;
    'Paramasivam T. Perumal'
;
    Organic Chemistry Division
    CSIR Central Leather Research Institute
    Chennai 600 020
    India
;
data_I
_database_code_depnum_ccdc_archive 'CCDC 962054'
_audit_creation_method     SHELXL-97
_chemical_name_systematic
;
3'-[(1<i>H</i>-Indol-3-yl)carbonyl]-1'-methyl-2-oxo-4'-(thiophen-\
2-yl)spiro[indoline-3,2'-pyrrolidine]-3'-carbonitrile
;
_chemical_name_common     ?
_chemical_formula_moiety     'C26 H20 N4 O2 S'
_chemical_formula_sum     'C26 H20 N4 O2 S'
_chemical_formula_iupac     'C26 H20 N4 O2 S'
_chemical_formula_weight     452.52
_chemical_melting_point     ?
_symmetry_cell_setting     monoclinic
_symmetry_space_group_name_H-M     'P 21/c'
_symmetry_space_group_name_Hall     '-P 2ybc'
loop_
    _symmetry_equiv_pos_as_xyz
    'x, y, z'
    '-x, y+1/2, -z+1/2'
    '-x, -y, -z'
    'x, -y-1/2, z-1/2'
_cell_length_a     11.6215(6)
_cell_length_b     17.1050(11)
_cell_length_c     12.3381(8)
_cell_angle_alpha     90.00
_cell_angle_beta     114.431(2)
_cell_angle_gamma     90.00
_cell_volume     2233.0(2)
_cell_formula_units_Z     4
_cell_measurement_reflns_used     5279
_cell_measurement_theta_min     2.17
_cell_measurement_theta_max     27.87
_cell_measurement_temperature     293(2)
_exptl_crystal_description     block
_exptl_crystal_colour     colourless
_exptl_crystal_size_max     0.35
_exptl_crystal_size_mid     0.30
_exptl_crystal_size_min     0.25
_exptl_crystal_density_diffrn     1.346
_exptl_crystal_density_meas     ?
_exptl_crystal_density_method     'not measured'
_exptl_crystal_F_000     944
_exptl_absorpt_coefficient_mu     0.177
_exptl_absorpt_correction_type     multi-scan
_exptl_absorpt_process_details     '(SADABS; Bruker, 2008)'
_exptl_absorpt_correction_T_min     0.9407
_exptl_absorpt_correction_T_max     0.9571
_exptl_special_details     ?
_diffrn_ambient_temperature     293(2)
_diffrn_radiation_type     MoK\a
_diffrn_radiation_wavelength     0.71073
_diffrn_radiation_source     'fine-focus sealed tube'
_diffrn_radiation_monochromator     graphite
_diffrn_measurement_device_type     'Bruker APEXII2 CCD difractometer'
_diffrn_measurement_method     '\w and \f scan'
_diffrn_detector_area_resol_mean     ?
_diffrn_reflns_number     16319
_diffrn_reflns_av_R_equivalents     0.0273
_diffrn_reflns_av_sigmaI/netI     0.0380
_diffrn_reflns_theta_min     2.17
_diffrn_reflns_theta_max     27.87
_diffrn_reflns_theta_full     27.87
_diffrn_measured_fraction_theta_max     0.992
_diffrn_measured_fraction_theta_full     0.992
_diffrn_reflns_limit_h_min     -15
_diffrn_reflns_limit_h_max     8
_diffrn_reflns_limit_k_min     -21
_diffrn_reflns_limit_k_max     22
_diffrn_reflns_limit_l_min     -14
_diffrn_reflns_limit_l_max     16
_diffrn_standards_number     ?
_diffrn_standards_interval_count     ?
_diffrn_standards_interval_time     ?
_diffrn_standards_decay_%     0
_refine_special_details
;
Refinement of <i>F</i>^2^ against ALL reflections. The weighted <i>R</i>-factor
<i>wR</i> and goodness of fit <i>S</i> are based on <i>F</i>^2^, conventional
<i>R</i>-factors <i>R</i> are based on <i>F</i>, with <i>F</i> set to zero for
negative <i>F</i>^2^. The threshold expression of <i>F</i>^2^ >
\s(<i>F</i>^2^) is used only for calculating <i>R</i>-factors(gt) <i>etc</i>.
and is not relevant to the choice of reflections for refinement.
<i>R</i>-factors based on <i>F</i>^2^ are statistically about twice as large
as those based on <i>F</i>, and <i>R</i>- factors based on ALL data will be
even larger.
;
_reflns_number_total     5279
_reflns_number_gt     3636
_reflns_threshold_expression     >2sigma(I)
_refine_ls_structure_factor_coef     Fsqd
_refine_ls_matrix_type     full
_refine_ls_R_factor_all     0.1036
_refine_ls_R_factor_gt     0.0733
_refine_ls_wR_factor_gt     0.2220
_refine_ls_wR_factor_ref     0.2523
_refine_ls_goodness_of_fit_ref     1.073
_refine_ls_restrained_S_all     1.078
_refine_ls_number_reflns     5279
_refine_ls_number_parameters     306
_refine_ls_number_restraints     5
_refine_ls_hydrogen_treatment     mixed
_refine_ls_weighting_scheme     calc
_refine_ls_weighting_details
         'calc w=1/[\s^2^(Fo^2^)+(0.1409P)^2^+1.6573P] where P=(Fo^2^+2Fc^2^)/3'
_atom_sites_solution_hydrogens     geom
_atom_sites_solution_primary     direct
_atom_sites_solution_secondary     difmap
_refine_ls_shift/su_max     0.003
_refine_ls_shift/su_mean     0.000
_refine_diff_density_max     1.152
_refine_diff_density_min     -0.976
_refine_ls_extinction_method     none
_refine_ls_extinction_coef     ?
loop_
    _atom_type_symbol
    _atom_type_description
    _atom_type_scat_dispersion_real
    _atom_type_scat_dispersion_imag
    _atom_type_scat_source
    'C' 'C' 0.0033 0.0016
                         'International Tables Vol C Tables 4.2.6.8 and 6.1.1.4'
    'H' 'H' 0.0000 0.0000
                         'International Tables Vol C Tables 4.2.6.8 and 6.1.1.4'
    'N' 'N' 0.0061 0.0033
                         'International Tables Vol C Tables 4.2.6.8 and 6.1.1.4'
    'O' 'O' 0.0106 0.0060
                         'International Tables Vol C Tables 4.2.6.8 and 6.1.1.4'
    'S' 'S' 0.1246 0.1234
                         'International Tables Vol C Tables 4.2.6.8 and 6.1.1.4'
_computing_data_collection     'APEX2 (Bruker, 2008)'
_computing_cell_refinement     'SAINT (Bruker, 2008)'
_computing_data_reduction     'SAINT (Bruker, 2008)'
_computing_structure_solution     'SHELXS-97 (Sheldrick, 2008)'
_computing_structure_refinement     'SHELXL-97 (Sheldrick, 2008)'
_computing_molecular_graphics     'Mercury (Macrae <i>et al.</i>, 2008)'
_computing_publication_material
                            'SHELXL97 (Sheldrick, 2008) and PLATON (Spek, 2009)'
loop_
    _atom_site_type_symbol
    _atom_site_label
    _atom_site_fract_x
    _atom_site_fract_y
    _atom_site_fract_z
    _atom_site_U_iso_or_equiv
    _atom_site_adp_type
    _atom_site_calc_flag
    _atom_site_refinement_flags
    _atom_site_occupancy
    _atom_site_symmetry_multiplicity
    _atom_site_disorder_assembly
    _atom_site_disorder_group
    C C5 0.9175(3) 0.04509(16) 0.1198(3) 0.0313(6) Uani d . 1 1 . .
    H H5 0.8526 0.0371 0.0390 0.038 Uiso calc R 1 1 . .
    C C6 0.9536(3) -0.03507(18) 0.1780(3) 0.0403(7) Uani d . 1 1 . .
    H H6A 0.9204 -0.0760 0.1188 0.048 Uiso calc R 1 1 . .
    H H6B 1.0448 -0.0403 0.2170 0.048 Uiso calc R 1 1 . .
    C C7 0.8686(3) -0.12000(19) 0.2877(4) 0.0502(8) Uani d . 1 1 . .
    H H7A 0.9413 -0.1529 0.3064 0.075 Uiso calc R 1 1 . .
    H H7B 0.7999 -0.1397 0.2180 0.075 Uiso calc R 1 1 . .
    H H7C 0.8446 -0.1197 0.3534 0.075 Uiso calc R 1 1 . .
    C C8 0.7970(2) 0.01482(16) 0.2360(2) 0.0289(6) Uani d . 1 1 . .
    C C9 0.8532(2) 0.08688(16) 0.1927(2) 0.0277(6) Uani d . 1 1 . .
    C C10 0.7470(2) 0.14477(16) 0.1152(2) 0.0303(6) Uani d . 1 1 . .
    C C11 0.6903(3) 0.19866(17) 0.1672(2) 0.0323(6) Uani d . 1 1 . .
    C C12 0.5730(2) 0.24011(16) 0.1035(2) 0.0311(6) Uani d . 1 1 . .
    C C13 0.4806(3) 0.24014(19) -0.0133(3) 0.0394(7) Uani d . 1 1 . .
    H H13 0.4882 0.2079 -0.0706 0.047 Uiso calc R 1 1 . .
    C C14 0.3773(3) 0.2892(2) -0.0420(3) 0.0474(8) Uani d . 1 1 . .
    H H14 0.3153 0.2895 -0.1196 0.057 Uiso calc R 1 1 . .
    C C15 0.3641(3) 0.3378(2) 0.0420(3) 0.0479(8) Uani d . 1 1 . .
    H H15 0.2946 0.3710 0.0192 0.058 Uiso calc R 1 1 . .
    C C16 0.4511(3) 0.33779(19) 0.1576(3) 0.0446(8) Uani d . 1 1 . .
    H H16 0.4413 0.3694 0.2145 0.054 Uiso calc R 1 1 . .
    C C17 0.5550(3) 0.28865(18) 0.1871(3) 0.0361(6) Uani d . 1 1 . .
    C C18 0.7336(3) 0.22322(19) 0.2844(3) 0.0419(7) Uani d . 1 1 . .
    H H18 0.8071 0.2055 0.3463 0.050 Uiso calc R 1 1 . .
    C C19 0.7534(2) 0.03331(17) 0.3323(2) 0.0313(6) Uani d . 1 1 . .
    C C20 0.8205(3) 0.0492(2) 0.4520(3) 0.0405(7) Uani d . 1 1 . .
    H H20 0.9083 0.0468 0.4870 0.049 Uiso calc R 1 1 . .
    C C21 0.7536(4) 0.0689(2) 0.5186(3) 0.0520(9) Uani d . 1 1 . .
    H H21 0.7974 0.0807 0.5989 0.062 Uiso calc R 1 1 . .
    C C22 0.6227(3) 0.0714(2) 0.4675(3) 0.0519(9) Uani d . 1 1 . .
    H H22 0.5799 0.0856 0.5136 0.062 Uiso calc R 1 1 . .
    C C23 0.5554(3) 0.0530(2) 0.3496(3) 0.0461(8) Uani d . 1 1 . .
    H H23 0.4676 0.0533 0.3156 0.055 Uiso calc R 1 1 . .
    C C24 0.6223(3) 0.03431(18) 0.2832(3) 0.0344(6) Uani d . 1 1 . .
    C C25 0.6696(2) -0.00651(17) 0.1305(2) 0.0320(6) Uani d . 1 1 . .
    C C26 0.9511(3) 0.12412(17) 0.2976(3) 0.0338(6) Uani d . 1 1 . .
    N N1 0.8989(2) -0.04069(14) 0.2652(2) 0.0314(5) Uani d . 1 1 . .
    N N2 1.0305(3) 0.1513(2) 0.3775(3) 0.0536(8) Uani d . 1 1 . .
    N N3 0.5757(2) 0.01076(17) 0.1639(2) 0.0384(6) Uani d D 1 1 . .
    N N4 0.6549(3) 0.27593(17) 0.2955(2) 0.0432(6) Uani d D 1 1 . .
    O O1 0.7082(2) 0.13787(13) 0.00656(18) 0.0420(5) Uani d . 1 1 . .
    O O2 0.65774(19) -0.03273(14) 0.03448(19) 0.0431(6) Uani d . 1 1 . .
    C C3 1.1633(3) 0.07184(19) 0.1643(3) 0.0387(7) Uani d U 1 1 . .
    H H3 1.2042 0.0288 0.2100 0.046 Uiso calc R 1 1 . .
    C C1 1.1410(4) 0.1943(2) 0.0621(4) 0.0541(9) Uani d . 1 1 . .
    H H1 1.1683 0.2385 0.0356 0.065 Uiso calc R 1 1 . .
    C C2 1.2182(3) 0.1393(2) 0.1252(3) 0.0540(9) Uani d U 1 1 . .
    H H2 1.3045 0.1423 0.1450 0.065 Uiso calc R 1 1 . .
    C C4 1.0225(3) 0.09175(19) 0.1099(3) 0.0369(6) Uani d U 1 1 . .
    S S1 0.98893(10) 0.17802(6) 0.03333(12) 0.0667(4) Uani d U 1 1 . .
    H H3A 0.4965(19) 0.008(4) 0.130(5) 0.110(19) Uiso d D 1 1 . .
    H H4A 0.669(4) 0.303(2) 0.357(3) 0.066(13) Uiso d D 1 1 . .
loop_
    _atom_site_aniso_label
    _atom_site_aniso_U_11
    _atom_site_aniso_U_22
    _atom_site_aniso_U_33
    _atom_site_aniso_U_12
    _atom_site_aniso_U_13
    _atom_site_aniso_U_23
    C5 0.0313(13) 0.0332(14) 0.0297(14) 0.0053(11) 0.0129(11) -0.0025(12)
    C6 0.0417(15) 0.0360(16) 0.0468(18) 0.0096(12) 0.0220(14) 0.0045(14)
    C7 0.0495(18) 0.0358(17) 0.066(2) 0.0044(14) 0.0248(17) 0.0119(16)
    C8 0.0236(11) 0.0356(14) 0.0229(12) 0.0021(10) 0.0048(10) 0.0001(11)
    C9 0.0257(11) 0.0327(13) 0.0229(12) 0.0042(10) 0.0084(10) 0.0002(11)
    C10 0.0318(12) 0.0323(14) 0.0248(13) 0.0061(11) 0.0095(11) 0.0021(11)
    C11 0.0337(13) 0.0346(14) 0.0265(13) 0.0070(11) 0.0103(11) 0.0001(11)
    C12 0.0318(13) 0.0314(14) 0.0314(14) 0.0035(11) 0.0142(11) 0.0020(11)
    C13 0.0350(14) 0.0453(17) 0.0357(16) 0.0043(12) 0.0123(13) 0.0011(14)
    C14 0.0303(14) 0.055(2) 0.0478(19) 0.0043(13) 0.0066(13) 0.0085(16)
    C15 0.0341(15) 0.0502(19) 0.062(2) 0.0124(13) 0.0223(15) 0.0099(17)
    C16 0.0448(16) 0.0409(17) 0.056(2) 0.0098(14) 0.0284(16) 0.0002(15)
    C17 0.0386(14) 0.0352(15) 0.0368(16) 0.0033(12) 0.0180(13) -0.0011(13)
    C18 0.0439(16) 0.0426(17) 0.0344(16) 0.0111(13) 0.0114(13) -0.0040(13)
    C19 0.0306(13) 0.0366(15) 0.0249(13) 0.0020(11) 0.0096(11) 0.0030(11)
    C20 0.0363(14) 0.0528(19) 0.0269(14) 0.0078(13) 0.0076(12) 0.0031(13)
    C21 0.058(2) 0.070(2) 0.0266(15) 0.0113(18) 0.0167(15) 0.0025(16)
    C22 0.056(2) 0.068(2) 0.0418(19) 0.0141(17) 0.0301(17) 0.0036(17)
    C23 0.0346(15) 0.060(2) 0.0468(19) 0.0058(14) 0.0197(14) 0.0023(16)
    C24 0.0307(13) 0.0400(15) 0.0305(14) 0.0023(11) 0.0106(11) 0.0029(12)
    C25 0.0271(12) 0.0350(14) 0.0280(14) 0.0000(11) 0.0056(11) -0.0010(12)
    C26 0.0300(13) 0.0369(15) 0.0329(15) 0.0036(11) 0.0114(12) -0.0023(12)
    N1 0.0288(11) 0.0308(12) 0.0310(12) 0.0057(9) 0.0088(10) 0.0044(10)
    N2 0.0381(14) 0.065(2) 0.0456(16) -0.0050(13) 0.0052(13) -0.0178(15)
    N3 0.0242(11) 0.0548(16) 0.0309(13) 0.0000(11) 0.0061(10) -0.0052(12)
    N4 0.0483(15) 0.0466(15) 0.0318(14) 0.0116(12) 0.0135(12) -0.0089(12)
    O1 0.0500(12) 0.0498(13) 0.0247(10) 0.0188(10) 0.0139(9) 0.0043(9)
    O2 0.0329(10) 0.0571(14) 0.0322(11) 0.0007(9) 0.0064(9) -0.0134(10)
    C3 0.0327(11) 0.0462(16) 0.0462(17) -0.0091(12) 0.0255(12) -0.0036(14)
    C1 0.057(2) 0.0451(19) 0.069(2) -0.0063(16) 0.0351(19) -0.0027(18)
    C2 0.0441(18) 0.057(2) 0.066(2) -0.0071(15) 0.0274(17) 0.0100(18)
    C4 0.0348(11) 0.0456(14) 0.0338(15) 0.0016(12) 0.0177(11) -0.0060(10)
    S1 0.0605(6) 0.0559(6) 0.0906(9) 0.0067(4) 0.0380(6) 0.0152(5)
_geom_special_details
;
All e.s.d.'s (except the e.s.d. in the dihedral angle between two l.s. planes)
are estimated using the full covariance matrix. The cell e.s.d.'s are taken
into account individually in the estimation of e.s.d.'s in distances, angles
and torsion angles; correlations between e.s.d.'s in cell parameters are only
used when they are defined by crystal symmetry. An approximate (isotropic)
treatment of cell e.s.d.'s is used for estimating e.s.d.'s involving l.s.
planes.
;
loop_
    _geom_bond_atom_site_label_1
    _geom_bond_atom_site_label_2
    _geom_bond_site_symmetry_2
    _geom_bond_distance
    _geom_bond_publ_flag
    C5 C4 . 1.505(4) ?
    C5 C6 . 1.524(4) ?
    C5 C9 . 1.560(4) ?
    C5 H5 . 0.9800 ?
    C6 N1 . 1.462(4) ?
    C6 H6A . 0.9700 ?
    C6 H6B . 0.9700 ?
    C7 N1 . 1.457(4) ?
    C7 H7A . 0.9600 ?
    C7 H7B . 0.9600 ?
    C7 H7C . 0.9600 ?
    C8 N1 . 1.442(3) ?
    C8 C19 . 1.506(4) ?
    C8 C25 . 1.557(3) ?
    C8 C9 . 1.587(4) ?
    C9 C26 . 1.469(4) ?
    C9 C10 . 1.562(4) ?
    C10 O1 . 1.231(3) ?
    C10 C11 . 1.430(4) ?
    C11 C18 . 1.385(4) ?
    C11 C12 . 1.446(4) ?
    C12 C13 . 1.396(4) ?
    C12 C17 . 1.405(4) ?
    C13 C14 . 1.385(4) ?
    C13 H13 . 0.9300 ?
    C14 C15 . 1.386(5) ?
    C14 H14 . 0.9300 ?
    C15 C16 . 1.365(5) ?
    C15 H15 . 0.9300 ?
    C16 C17 . 1.390(4) ?
    C16 H16 . 0.9300 ?
    C17 N4 . 1.379(4) ?
    C18 N4 . 1.331(4) ?
    C18 H18 . 0.9300 ?
    C19 C20 . 1.382(4) ?
    C19 C24 . 1.388(4) ?
    C20 C21 . 1.385(5) ?
    C20 H20 . 0.9300 ?
    C21 C22 . 1.386(5) ?
    C21 H21 . 0.9300 ?
    C22 C23 . 1.372(5) ?
    C22 H22 . 0.9300 ?
    C23 C24 . 1.379(4) ?
    C23 H23 . 0.9300 ?
    C24 N3 . 1.401(4) ?
    C25 O2 . 1.220(3) ?
    C25 N3 . 1.349(4) ?
    C26 N2 . 1.135(4) ?
    N3 H3A . 0.84(2) ?
    N4 H4A . 0.844(19) ?
    C3 C2 . 1.492(4) ?
    C3 C4 . 1.528(4) ?
    C3 H3 . 0.9300 ?
    C1 C2 . 1.310(5) ?
    C1 S1 . 1.676(4) ?
    C1 H1 . 0.9300 ?
    C2 H2 . 0.9300 ?
    C4 S1 . 1.708(3) ?
loop_
    _geom_angle_atom_site_label_1
    _geom_angle_atom_site_label_2
    _geom_angle_atom_site_label_3
    _geom_angle_site_symmetry_1
    _geom_angle_site_symmetry_3
    _geom_angle
    _geom_angle_publ_flag
    C4 C5 C6 . . 116.2(2) ?
    C4 C5 C9 . . 113.7(2) ?
    C6 C5 C9 . . 104.2(2) ?
    C4 C5 H5 . . 107.5 ?
    C6 C5 H5 . . 107.5 ?
    C9 C5 H5 . . 107.5 ?
    N1 C6 C5 . . 106.7(2) ?
    N1 C6 H6A . . 110.4 ?
    C5 C6 H6A . . 110.4 ?
    N1 C6 H6B . . 110.4 ?
    C5 C6 H6B . . 110.4 ?
    H6A C6 H6B . . 108.6 ?
    N1 C7 H7A . . 109.5 ?
    N1 C7 H7B . . 109.5 ?
    H7A C7 H7B . . 109.5 ?
    N1 C7 H7C . . 109.5 ?
    H7A C7 H7C . . 109.5 ?
    H7B C7 H7C . . 109.5 ?
    N1 C8 C19 . . 116.8(2) ?
    N1 C8 C25 . . 116.9(2) ?
    C19 C8 C25 . . 101.2(2) ?
    N1 C8 C9 . . 100.7(2) ?
    C19 C8 C9 . . 115.0(2) ?
    C25 C8 C9 . . 106.4(2) ?
    C26 C9 C5 . . 109.0(2) ?
    C26 C9 C10 . . 113.1(2) ?
    C5 C9 C10 . . 112.5(2) ?
    C26 C9 C8 . . 108.5(2) ?
    C5 C9 C8 . . 101.5(2) ?
    C10 C9 C8 . . 111.6(2) ?
    O1 C10 C11 . . 121.4(2) ?
    O1 C10 C9 . . 116.5(2) ?
    C11 C10 C9 . . 121.9(2) ?
    C18 C11 C10 . . 128.8(3) ?
    C18 C11 C12 . . 105.8(2) ?
    C10 C11 C12 . . 125.3(2) ?
    C13 C12 C17 . . 118.2(3) ?
    C13 C12 C11 . . 135.3(3) ?
    C17 C12 C11 . . 106.5(2) ?
    C14 C13 C12 . . 118.7(3) ?
    C14 C13 H13 . . 120.7 ?
    C12 C13 H13 . . 120.7 ?
    C13 C14 C15 . . 121.6(3) ?
    C13 C14 H14 . . 119.2 ?
    C15 C14 H14 . . 119.2 ?
    C16 C15 C14 . . 121.2(3) ?
    C16 C15 H15 . . 119.4 ?
    C14 C15 H15 . . 119.4 ?
    C15 C16 C17 . . 117.5(3) ?
    C15 C16 H16 . . 121.3 ?
    C17 C16 H16 . . 121.3 ?
    N4 C17 C16 . . 129.9(3) ?
    N4 C17 C12 . . 107.3(2) ?
    C16 C17 C12 . . 122.8(3) ?
    N4 C18 C11 . . 110.1(3) ?
    N4 C18 H18 . . 124.9 ?
    C11 C18 H18 . . 124.9 ?
    C20 C19 C24 . . 119.8(3) ?
    C20 C19 C8 . . 131.2(3) ?
    C24 C19 C8 . . 109.0(2) ?
    C19 C20 C21 . . 118.3(3) ?
    C19 C20 H20 . . 120.8 ?
    C21 C20 H20 . . 120.8 ?
    C20 C21 C22 . . 121.2(3) ?
    C20 C21 H21 . . 119.4 ?
    C22 C21 H21 . . 119.4 ?
    C23 C22 C21 . . 120.8(3) ?
    C23 C22 H22 . . 119.6 ?
    C21 C22 H22 . . 119.6 ?
    C22 C23 C24 . . 118.0(3) ?
    C22 C23 H23 . . 121.0 ?
    C24 C23 H23 . . 121.0 ?
    C23 C24 C19 . . 122.0(3) ?
    C23 C24 N3 . . 128.6(3) ?
    C19 C24 N3 . . 109.4(2) ?
    O2 C25 N3 . . 126.6(3) ?
    O2 C25 C8 . . 125.8(2) ?
    N3 C25 C8 . . 107.6(2) ?
    N2 C26 C9 . . 177.1(3) ?
    C8 N1 C7 . . 115.0(2) ?
    C8 N1 C6 . . 109.6(2) ?
    C7 N1 C6 . . 114.5(3) ?
    C25 N3 C24 . . 112.0(2) ?
    C25 N3 H3A . . 134(4) ?
    C24 N3 H3A . . 114(4) ?
    C18 N4 C17 . . 110.3(3) ?
    C18 N4 H4A . . 125(3) ?
    C17 N4 H4A . . 124(3) ?
    C2 C3 C4 . . 102.1(3) ?
    C2 C3 H3 . . 129.0 ?
    C4 C3 H3 . . 129.0 ?
    C2 C1 S1 . . 114.2(3) ?
    C2 C1 H1 . . 122.9 ?
    S1 C1 H1 . . 122.9 ?
    C1 C2 C3 . . 117.9(3) ?
    C1 C2 H2 . . 121.1 ?
    C3 C2 H2 . . 121.1 ?
    C5 C4 C3 . . 127.1(3) ?
    C5 C4 S1 . . 119.7(2) ?
    C3 C4 S1 . . 113.2(2) ?
    C1 S1 C4 . . 92.66(17) ?
loop_
    _geom_torsion_atom_site_label_1
    _geom_torsion_atom_site_label_2
    _geom_torsion_atom_site_label_3
    _geom_torsion_atom_site_label_4
    _geom_torsion_site_symmetry_1
    _geom_torsion_site_symmetry_2
    _geom_torsion_site_symmetry_3
    _geom_torsion_site_symmetry_4
    _geom_torsion
    _geom_torsion_publ_flag
    C4 C5 C6 N1 . . . . 132.7(3) ?
    C9 C5 C6 N1 . . . . 6.8(3) ?
    C4 C5 C9 C26 . . . . -41.6(3) ?
    C6 C5 C9 C26 . . . . 85.8(3) ?
    C4 C5 C9 C10 . . . . 84.7(3) ?
    C6 C5 C9 C10 . . . . -147.9(2) ?
    C4 C5 C9 C8 . . . . -155.9(2) ?
    C6 C5 C9 C8 . . . . -28.5(3) ?
    N1 C8 C9 C26 . . . . -74.4(3) ?
    C19 C8 C9 C26 . . . . 52.0(3) ?
    C25 C8 C9 C26 . . . . 163.2(2) ?
    N1 C8 C9 C5 . . . . 40.3(2) ?
    C19 C8 C9 C5 . . . . 166.8(2) ?
    C25 C8 C9 C5 . . . . -82.1(2) ?
    N1 C8 C9 C10 . . . . 160.4(2) ?
    C19 C8 C9 C10 . . . . -73.2(3) ?
    C25 C8 C9 C10 . . . . 38.0(3) ?
    C26 C9 C10 O1 . . . . 139.7(3) ?
    C5 C9 C10 O1 . . . . 15.6(4) ?
    C8 C9 C10 O1 . . . . -97.7(3) ?
    C26 C9 C10 C11 . . . . -45.4(4) ?
    C5 C9 C10 C11 . . . . -169.4(3) ?
    C8 C9 C10 C11 . . . . 77.2(3) ?
    O1 C10 C11 C18 . . . . -168.2(3) ?
    C9 C10 C11 C18 . . . . 17.1(5) ?
    O1 C10 C11 C12 . . . . 10.7(5) ?
    C9 C10 C11 C12 . . . . -164.0(3) ?
    C18 C11 C12 C13 . . . . -176.8(3) ?
    C10 C11 C12 C13 . . . . 4.1(5) ?
    C18 C11 C12 C17 . . . . 1.3(3) ?
    C10 C11 C12 C17 . . . . -177.8(3) ?
    C17 C12 C13 C14 . . . . 1.5(4) ?
    C11 C12 C13 C14 . . . . 179.5(3) ?
    C12 C13 C14 C15 . . . . 0.0(5) ?
    C13 C14 C15 C16 . . . . -1.7(5) ?
    C14 C15 C16 C17 . . . . 1.6(5) ?
    C15 C16 C17 N4 . . . . -178.9(3) ?
    C15 C16 C17 C12 . . . . 0.1(5) ?
    C13 C12 C17 N4 . . . . 177.5(3) ?
    C11 C12 C17 N4 . . . . -1.0(3) ?
    C13 C12 C17 C16 . . . . -1.6(5) ?
    C11 C12 C17 C16 . . . . 179.8(3) ?
    C10 C11 C18 N4 . . . . 177.9(3) ?
    C12 C11 C18 N4 . . . . -1.1(4) ?
    N1 C8 C19 C20 . . . . 44.8(4) ?
    C25 C8 C19 C20 . . . . 172.9(3) ?
    C9 C8 C19 C20 . . . . -72.9(4) ?
    N1 C8 C19 C24 . . . . -136.3(3) ?
    C25 C8 C19 C24 . . . . -8.2(3) ?
    C9 C8 C19 C24 . . . . 106.0(3) ?
    C24 C19 C20 C21 . . . . -2.6(5) ?
    C8 C19 C20 C21 . . . . 176.3(3) ?
    C19 C20 C21 C22 . . . . 1.1(6) ?
    C20 C21 C22 C23 . . . . 1.1(6) ?
    C21 C22 C23 C24 . . . . -1.8(6) ?
    C22 C23 C24 C19 . . . . 0.3(5) ?
    C22 C23 C24 N3 . . . . 177.2(3) ?
    C20 C19 C24 C23 . . . . 1.9(5) ?
    C8 C19 C24 C23 . . . . -177.1(3) ?
    C20 C19 C24 N3 . . . . -175.5(3) ?
    C8 C19 C24 N3 . . . . 5.4(3) ?
    N1 C8 C25 O2 . . . . -44.9(4) ?
    C19 C8 C25 O2 . . . . -172.9(3) ?
    C9 C8 C25 O2 . . . . 66.6(4) ?
    N1 C8 C25 N3 . . . . 136.3(3) ?
    C19 C8 C25 N3 . . . . 8.3(3) ?
    C9 C8 C25 N3 . . . . -112.1(3) ?
    C19 C8 N1 C7 . . . . 65.8(3) ?
    C25 C8 N1 C7 . . . . -54.3(3) ?
    C9 C8 N1 C7 . . . . -169.0(2) ?
    C19 C8 N1 C6 . . . . -163.6(2) ?
    C25 C8 N1 C6 . . . . 76.3(3) ?
    C9 C8 N1 C6 . . . . -38.4(3) ?
    C5 C6 N1 C8 . . . . 20.8(3) ?
    C5 C6 N1 C7 . . . . 151.7(3) ?
    O2 C25 N3 C24 . . . . 175.5(3) ?
    C8 C25 N3 C24 . . . . -5.7(3) ?
    C23 C24 N3 C25 . . . . -176.9(3) ?
    C19 C24 N3 C25 . . . . 0.3(4) ?
    C11 C18 N4 C17 . . . . 0.5(4) ?
    C16 C17 N4 C18 . . . . 179.4(3) ?
    C12 C17 N4 C18 . . . . 0.3(4) ?
    S1 C1 C2 C3 . . . . -1.0(5) ?
    C4 C3 C2 C1 . . . . 1.1(4) ?
    C6 C5 C4 C3 . . . . -7.7(4) ?
    C9 C5 C4 C3 . . . . 113.2(3) ?
    C6 C5 C4 S1 . . . . 173.7(2) ?
    C9 C5 C4 S1 . . . . -65.4(3) ?
    C2 C3 C4 C5 . . . . -179.4(3) ?
    C2 C3 C4 S1 . . . . -0.7(3) ?
    C2 C1 S1 C4 . . . . 0.5(3) ?
    C5 C4 S1 C1 . . . . 179.0(3) ?
    C3 C4 S1 C1 . . . . 0.2(3) ?
loop_
    _geom_hbond_atom_site_label_D
    _geom_hbond_atom_site_label_H
    _geom_hbond_atom_site_label_A
    _geom_hbond_site_symmetry_A
    _geom_hbond_distance_DH
    _geom_hbond_distance_HA
    _geom_hbond_distance_DA
    _geom_hbond_angle_DHA
    N3 H3A O2 3_655 0.84(4) 2.12(5) 2.828(3) 142(5)
    N4 H4A O1 4_566 0.85(3) 1.99(3) 2.829(3) 177(3)
