# Supplementary material for: 3′-[(1H-Indol-3-yl)carbon­yl]-1′-methyl-2-oxo-4′-(thio­phen-2-yl)­spiro­[indoline-3,2′-pyrrolidine]-3′-carbo­nitrile
Source: Acta Crystallogr Sect E Struct Rep Online. 2013 Sep 25;69(Pt 10):o1585. doi: 10.1107/S1600536813025890 (PMC3790442; doi:10.1107/S1600536813025890)
Supplement: Supplementary file 2 [file e-69-o1585-Isup2.hkl]

# 
# h,k,l, Fc-squared, Fo-squared, sigma(Fo-squared) and status flag 
# 
data_I
_shelx_title ' ITC1 in P2(1)/c' 
_shelx_refln_list_code          4 
_shelx_F_calc_maximum      185.34 
_exptl_crystal_F_000       944.00 
_reflns_d_resolution_high  0.7602 
 
loop_ 
 _symmetry_equiv_pos_as_xyz 
 'x, y, z' 
 '-x, y+1/2, -z+1/2' 
 '-x, -y, -z' 
 'x, -y-1/2, z-1/2' 
 
_cell_length_a    11.6215 
_cell_length_b    17.1050 
_cell_length_c    12.3381 
_cell_angle_alpha  90.000 
_cell_angle_beta  114.431 
_cell_angle_gamma  90.000 
 
_shelx_F_squared_multiplier     1.000 
 
loop_ 
 _refln_index_h 
 _refln_index_k 
 _refln_index_l 
 _refln_F_squared_calc 
 _refln_F_squared_meas 
 _refln_F_squared_sigma 
 _refln_observed_status 
   2   0   0      389.54      142.47      2.53 o 
   3   0   0     6110.78     4636.66     50.43 o 
   4   0   0       77.35        7.75      1.21 o 
   5   0   0     1802.28     1719.90     25.29 o 
   6   0   0      726.83      640.99     14.57 o 
   7   0   0      416.84      406.95     11.61 o 
   8   0   0       54.33       33.86      4.17 o 
   9   0   0      356.48      303.44     11.50 o 
  10   0   0      451.90      400.71     20.57 o 
  11   0   0       81.08      103.19     11.82 o 
  12   0   0        5.39       15.55      7.55 o 
  13   0   0        3.89       -2.72      7.71 o 
   1   1   0     3539.14     2524.90     51.00 o 
   2   1   0     4682.50     5574.19     50.29 o 
   3   1   0     2456.12     2918.88     28.36 o 
   4   1   0     1008.76     1004.13      9.41 o 
   5   1   0     1783.05     1990.98     17.55 o 
   6   1   0      254.14      296.76      5.62 o 
   7   1   0        0.10        1.11      2.02 o 
   8   1   0      308.50      299.32      8.61 o 
   9   1   0      210.20      195.55      7.63 o 
  10   1   0       51.40       44.84      4.75 o 
  11   1   0      208.76      189.97     10.91 o 
  12   1   0       53.91       53.47      7.31 o 
  13   1   0        1.67        4.63      8.76 o 
   0   2   0     3749.04     4511.72     88.53 o 
   1   2   0     3862.10     5031.22     36.50 o 
   2   2   0     2311.04     2242.85     17.22 o 
   3   2   0     1533.44     1536.44     17.35 o 
   4   2   0     3262.74     3232.48     31.84 o 
   5   2   0       47.45      134.42      2.76 o 
   6   2   0      663.18      538.62      7.38 o 
   7   2   0     1078.46     1071.14     16.24 o 
   8   2   0      375.49      385.59     10.94 o 
   9   2   0        0.29        0.16      2.61 o 
  10   2   0       16.35        2.49      3.30 o 
  11   2   0       10.00       16.05      4.18 o 
  12   2   0       67.80       55.32      7.42 o 
  13   2   0       20.01       33.04      8.50 o 
   1   3   0      240.00      126.63      2.05 o 
   2   3   0        9.36        1.54      0.55 o 
   3   3   0      169.09      237.11      3.07 o 
   4   3   0     1232.38     1064.24     12.00 o 
   5   3   0       50.35      101.81      3.09 o 
   6   3   0       45.07       89.91      2.94 o 
   7   3   0      497.52      612.75     10.48 o 
   8   3   0        5.93        4.55      2.21 o 
   9   3   0       19.83       21.68      3.62 o 
  10   3   0      594.17      555.83     14.25 o 
  11   3   0        5.52        4.30      3.71 o 
  12   3   0      208.62      273.60     11.28 o 
  13   3   0       18.07       26.22      6.77 o 
   0   4   0     3056.52     2871.01     30.88 o 
   1   4   0    16742.82    18065.79    127.30 o 
   2   4   0        2.05       10.54      0.95 o 
   3   4   0      112.71       97.84      2.29 o 
   4   4   0     2098.46     2219.66     25.29 o 
   5   4   0       14.62       27.30      1.94 o 
   6   4   0       81.60      109.61      3.74 o 
   7   4   0      684.11      679.71     10.86 o 
   8   4   0      298.68      303.23      6.34 o 
   9   4   0      220.22      213.98      8.24 o 
  10   4   0       20.42       14.87      3.91 o 
  11   4   0       41.93       39.95      5.22 o 
  12   4   0      196.12      218.33     10.33 o 
  13   4   0       81.96       72.37      7.40 o 
   1   5   0     5307.93     5346.03     41.46 o 
   2   5   0     1027.22     1230.06     10.85 o 
   3   5   0      841.00      920.40     10.46 o 
   4   5   0     6165.50     6446.46     57.13 o 
   5   5   0      138.89      275.79      5.87 o 
   6   5   0      150.20      229.29      5.61 o 
   7   5   0      281.96      273.45      6.58 o 
   8   5   0       48.13       56.32      3.44 o 
   9   5   0        6.82        4.74      3.21 o 
  10   5   0        0.01       -3.06      3.07 o 
  11   5   0       90.88      105.76      7.38 o 
  12   5   0       23.30       13.82      4.91 o 
  13   5   0      139.29      124.61      8.97 o 
   0   6   0     2981.79     2022.12     23.73 o 
   1   6   0      480.17      212.98      3.98 o 
   2   6   0       93.45       47.75      2.44 o 
   3   6   0     5040.02     5480.12     53.20 o 
   4   6   0     1393.48     1450.65     15.40 o 
   5   6   0      455.36      323.11      6.79 o 
   6   6   0      114.63       53.41      3.97 o 
   7   6   0        4.03       -0.81      1.86 o 
   8   6   0        5.52        3.65      2.48 o 
   9   6   0      494.58      433.03     12.31 o 
  10   6   0      101.56       87.97      6.80 o 
  11   6   0        4.77        7.89      4.31 o 
  12   6   0        8.31        2.80      5.20 o 
  13   6   0       15.04        5.64      5.18 o 
   1   7   0        0.21        1.26      1.26 o 
   2   7   0      436.28      395.43      6.42 o 
   3   7   0      579.01      811.77     12.46 o 
   4   7   0      795.81      843.10     10.59 o 
   5   7   0      645.12      611.17      8.88 o 
   6   7   0       29.94       22.21      2.61 o 
   7   7   0        1.99        7.38      2.93 o 
   8   7   0       57.27       59.19      5.03 o 
   9   7   0        0.83       -1.30      3.12 o 
  10   7   0        8.14        3.69      3.73 o 
  11   7   0      188.83      221.70     10.26 o 
  12   7   0        2.17       -1.07      4.11 o 
  13   7   0       65.59       88.19      8.25 o 
   0   8   0      653.95      647.66     12.13 o 
   1   8   0     1946.63     1886.96     18.65 o 
   2   8   0      740.30      486.49      7.18 o 
   3   8   0       89.82       28.04      2.40 o 
   4   8   0      112.36      223.77      5.10 o 
   5   8   0      365.47      330.44      6.45 o 
   6   8   0      403.69      384.61      8.70 o 
   7   8   0      162.18      153.42      5.83 o 
   8   8   0      214.66      214.06      8.92 o 
   9   8   0        3.20        3.31      3.50 o 
  10   8   0        2.06        8.29      4.01 o 
  11   8   0      344.33      372.68     13.40 o 
  12   8   0       22.49       20.61      5.55 o 
   1   9   0       14.88       45.72      2.64 o 
   2   9   0        0.05       -0.81      1.41 o 
   3   9   0      160.51      167.16      4.63 o 
   4   9   0      336.87      455.12      9.66 o 
   5   9   0      175.91      174.00      4.75 o 
   6   9   0        3.29        3.87      2.42 o 
   7   9   0      432.30      414.30     12.43 o 
   8   9   0      322.99      283.26     14.19 o 
   9   9   0       55.46       66.84      6.08 o 
  10   9   0      107.58       94.34      7.31 o 
  11   9   0       32.53       23.41      5.34 o 
  12   9   0       22.27       16.56      5.39 o 
   0  10   0     1859.81     1957.94     32.75 o 
   1  10   0        0.56       -1.72      1.72 o 
   2  10   0        4.20       11.44      2.18 o 
   3  10   0       84.86       94.49      3.64 o 
   4  10   0      218.79      248.40      6.72 o 
   5  10   0       27.45       12.39      2.37 o 
   6  10   0      745.79      736.87     13.89 o 
   7  10   0      368.42      395.78     12.70 o 
   8  10   0        6.06        4.89      3.75 o 
   9  10   0       67.84       74.57      6.65 o 
  10  10   0       30.93       38.33      5.74 o 
  11  10   0      175.42      150.29     11.46 o 
  12  10   0        2.29       -1.13      4.59 o 
   1  11   0        0.19        3.44      2.60 o 
   2  11   0       66.48       50.54      3.46 o 
   3  11   0        6.39        2.73      1.87 o 
   4  11   0      114.16      125.56      5.76 o 
   5  11   0      200.39      192.53      5.73 o 
   6  11   0        0.00       -1.71      4.74 o 
   7  11   0      296.90      250.06     10.65 o 
   8  11   0       20.69       28.33      5.31 o 
   9  11   0       54.57       60.89      6.65 o 
  10  11   0       31.94       34.44      5.84 o 
  11  11   0       23.39       33.70      6.23 o 
  12  11   0        0.84       -5.25      5.25 o 
   0  12   0      583.87      527.84     15.63 o 
   1  12   0       26.50       25.36      3.13 o 
   2  12   0      557.67      560.49     10.71 o 
   3  12   0        2.44        4.09      2.40 o 
   4  12   0      324.65      295.94      8.78 o 
   5  12   0      904.23      860.29     15.06 o 
   6  12   0      441.01      423.05     13.95 o 
   7  12   0      217.69      260.96     14.21 o 
   8  12   0       55.28       74.43     16.02 o 
   9  12   0       40.28       44.10      6.47 o 
  10  12   0        0.00        1.17      4.44 o 
  11  12   0        7.32        5.66      5.00 o 
   1  13   0      119.33      130.10      5.66 o 
   2  13   0      403.73      420.00      9.62 o 
   3  13   0       16.32       10.06      3.20 o 
   4  13   0      459.35      506.78     11.60 o 
   5  13   0      108.66      120.77      7.40 o 
   6  13   0      222.44      221.80     10.98 o 
   7  13   0      174.96      148.17      9.38 o 
   8  13   0       31.81       20.64      5.70 o 
   9  13   0        1.58       -5.29      5.29 o 
  10  13   0       55.46       66.19     11.27 o 
  11  13   0       34.59       40.88      8.87 o 
   0  14   0       10.99        5.02      3.90 o 
   1  14   0      870.64      778.77     14.04 o 
   2  14   0     1378.77     1327.00     21.38 o 
   3  14   0       66.94       66.94      6.59 o 
   4  14   0        0.50       -0.73      4.75 o 
   5  14   0       15.53       21.78      4.91 o 
   6  14   0       25.96       34.34      5.73 o 
   7  14   0       15.48        8.69      5.48 o 
   8  14   0       62.37       52.12      7.35 o 
   9  14   0       51.11       56.69      7.87 o 
  10  14   0       36.41       43.26      9.77 o 
   1  15   0      124.40      165.38      7.57 o 
   2  15   0       12.71       15.00      5.39 o 
   3  15   0      181.09      188.15      8.14 o 
   4  15   0      107.77      118.72      8.50 o 
   5  15   0       27.34       24.42      5.33 o 
   6  15   0      359.64      330.17     12.29 o 
   7  15   0      189.86      220.91     12.20 o 
   8  15   0        8.01       15.25      6.28 o 
   9  15   0        2.56        3.79      5.87 o 
  10  15   0        0.10        4.94      6.17 o 
   0  16   0       88.69       88.28     18.93 o 
   1  16   0       31.98       38.89      5.64 o 
   2  16   0       19.50       20.08      4.42 o 
   3  16   0       53.55       53.18      6.39 o 
   4  16   0        4.80        4.58      4.46 o 
   5  16   0        0.60       -0.65      4.50 o 
   6  16   0       66.39       64.79      7.23 o 
   7  16   0      103.97      103.40      9.72 o 
   8  16   0       76.64       73.81      9.11 o 
   9  16   0        1.00        2.06      6.18 o 
   1  17   0        1.66       -2.75      4.12 o 
   2  17   0       74.38       74.19      8.64 o 
   3  17   0       38.39       33.05      7.77 o 
   4  17   0       17.24        9.22      5.88 o 
   5  17   0       44.68       43.22      6.85 o 
   6  17   0       20.45       20.45      6.04 o 
   7  17   0        0.08       -1.32      5.97 o 
   8  17   0        3.23        9.09      6.66 o 
   9  17   0       16.88        9.22      6.91 o 
   0  18   0       62.56       65.29      9.91 o 
   1  18   0       33.40       28.11      8.83 o 
   2  18   0       94.38       95.69      9.85 o 
   3  18   0        1.46       -2.45      7.34 o 
   4  18   0       11.86        0.71      5.61 o 
   5  18   0        0.80       -5.68      5.68 o 
   6  18   0        0.01        4.78      6.81 o 
   7  18   0        6.06       19.15      9.22 o 
   8  18   0       23.07       48.00     11.37 o 
   1  19   0       11.16        9.74      6.21 o 
   2  19   0       22.74       30.75      7.94 o 
   3  19   0       47.35       58.07      9.01 o 
   4  19   0       13.06        9.06      6.65 o 
   5  19   0       79.41       99.32     10.83 o 
   6  19   0      132.47      139.01     12.41 o 
   7  19   0       24.34       39.39     21.39 o 
   0  20   0        6.93       32.62     15.38 o 
   1  20   0       39.13       36.73     10.90 o 
   2  20   0        2.34        6.29      6.71 o 
   3  20   0       41.59       49.57     14.69 o 
   4  20   0        5.77       28.84      8.29 o 
   5  20   0       50.97       56.25     10.24 o 
   6  20   0       28.07       53.88     10.18 o 
   1  21   0       10.20       -7.92     11.95 o 
   2  21   0        5.93        0.49      8.76 o 
   3  21   0        0.29       -1.93      6.82 o 
   4  21   0       16.16       15.17      8.33 o 
   5  21   0       13.82        2.09     10.59 o 
   0  22   0       50.09       64.10     19.37 o 
   1  22   0      103.18      156.48     17.53 o 
   2  22   0        0.39       14.81     10.21 o 
 -14   1   1       97.64      101.96      9.77 o 
 -13   1   1        5.22        3.22      7.79 o 
 -12   1   1      103.32      114.02      8.68 o 
 -11   1   1        2.62        1.08      2.87 o 
 -10   1   1        2.17       -1.29      2.50 o 
  -9   1   1      335.81      288.84      7.13 o 
  -8   1   1        3.59        3.40      1.43 o 
  -7   1   1      706.16      865.60     12.77 o 
  -6   1   1     1708.69     1753.95     19.76 o 
  -5   1   1     1838.49     2505.33     30.35 o 
  -4   1   1       26.99        1.39      1.75 o 
  -3   1   1      445.61      618.13     32.37 o 
  -2   1   1       67.82       85.22      2.13 o 
  -1   1   1     7777.84     5572.01    145.58 o 
   0   1   1     3382.35     2468.50    116.01 o 
   1   1   1    34351.52    31824.71    258.59 o 
   2   1   1      116.96        8.11      0.73 o 
   3   1   1    13333.79    12353.26    146.08 o 
   4   1   1      149.69      109.23      2.61 o 
   5   1   1       31.66       17.12      1.57 o 
   6   1   1      520.26      633.22     10.86 o 
   7   1   1        0.06        0.02      1.47 o 
   8   1   1      320.89      330.04     10.15 o 
   9   1   1       81.43       71.93      5.64 o 
  10   1   1       46.76       56.61      6.98 o 
  11   1   1      157.15      156.26     21.51 o 
  12   1   1      148.86      142.26     11.02 o 
  13   1   1       20.99       21.88      7.12 o 
 -14   2   1       16.75       24.37      6.81 o 
 -13   2   1       13.81        9.33      5.40 o 
 -12   2   1       52.95       54.58      5.55 o 
 -11   2   1       11.55        8.91      3.47 o 
 -10   2   1       17.22       15.47      3.29 o 
  -9   2   1      142.66      148.87      5.22 o 
  -8   2   1      304.75      264.57      4.91 o 
  -7   2   1      123.65       94.71      3.68 o 
  -6   2   1       71.56       81.33      3.03 o 
  -5   2   1     2047.37     2218.64     24.18 o 
  -4   2   1     9146.32     9111.36    102.58 o 
  -3   2   1     1095.08      771.14     10.43 o 
  -2   2   1     3329.37     4319.83     40.21 o 
  -1   2   1     3227.46     3438.97     26.13 o 
   0   2   1    10118.21    11647.02     86.84 o 
   1   2   1     2820.50     3662.27     28.55 o 
   2   2   1       76.86      103.24      2.85 o 
   3   2   1      199.58      174.18      4.24 o 
   4   2   1       71.07      139.41      3.16 o 
   5   2   1      342.65      382.89      5.72 o 
   6   2   1      363.33      458.24      8.16 o 
   7   2   1       34.54       57.66      3.80 o 
   8   2   1      112.82      135.24      6.76 o 
   9   2   1      243.64      232.13      9.18 o 
  10   2   1       15.58       10.20      4.03 o 
  11   2   1      167.72      171.59      9.12 o 
  12   2   1        1.97        2.03      5.03 o 
  13   2   1       23.16       16.95      6.75 o 
 -14   3   1        0.04       -3.78      9.57 o 
 -13   3   1       87.89      127.68      7.95 o 
 -12   3   1      116.85       88.47      6.60 o 
 -11   3   1       10.98       14.73      3.73 o 
 -10   3   1      760.42      782.87     16.28 o 
  -9   3   1       42.14       37.38      2.84 o 
  -8   3   1       14.70        9.83      2.42 o 
  -7   3   1     1422.91     1276.46     16.26 o 
  -6   3   1     1274.51     1196.70     13.29 o 
  -5   3   1      151.34      113.65      2.67 o 
  -4   3   1     5649.53     5460.16     51.61 o 
  -3   3   1      838.58      644.60      7.01 o 
  -2   3   1     2304.17     3057.79     22.89 o 
  -1   3   1    17078.22    16175.94    125.77 o 
   0   3   1     1067.80      714.30      7.26 o 
   1   3   1       81.43        8.00      0.75 o 
   2   3   1      160.85      381.43      4.82 o 
   3   3   1     2367.94     2973.78     29.78 o 
   4   3   1     5729.63     5587.10     53.60 o 
   5   3   1       78.25       25.80      2.06 o 
   6   3   1      316.41      443.54      9.36 o 
   7   3   1     1184.49     1170.57     16.32 o 
   8   3   1     1024.98     1063.90     17.03 o 
   9   3   1       91.14       89.54      6.16 o 
  10   3   1       38.52       24.97      4.73 o 
  11   3   1        3.89        5.43      4.16 o 
  12   3   1       12.52        5.20      4.48 o 
  13   3   1       28.86       48.20     20.52 o 
 -14   4   1        8.21       10.33      5.14 o 
 -13   4   1        0.57        1.94      4.17 o 
 -12   4   1      143.64      174.55      8.67 o 
 -11   4   1       30.86       27.07      4.21 o 
 -10   4   1      352.31      307.24     11.65 o 
  -9   4   1      515.05      503.25      9.24 o 
  -8   4   1      400.19      425.83      8.42 o 
  -7   4   1      305.84      256.08      5.28 o 
  -6   4   1     1544.28     1306.05     18.23 o 
  -5   4   1      434.53      739.93     11.28 o 
  -4   4   1     2620.53     2636.33     26.35 o 
  -3   4   1     3833.91     4430.08     42.38 o 
  -2   4   1     8767.80     8957.13     71.40 o 
  -1   4   1    30637.44    31428.05    261.59 o 
   0   4   1     1565.21     2234.89     19.72 o 
   1   4   1     1256.47     1868.76     15.15 o 
   2   4   1     3240.52     3495.48     30.02 o 
   3   4   1     1446.41     2042.79     23.55 o 
   4   4   1        5.52        0.28      1.27 o 
   5   4   1      924.57     1002.68     13.42 o 
   6   4   1     1575.36     1714.82     27.22 o 
   7   4   1      261.99      238.90      6.59 o 
   8   4   1        3.26       -0.02      2.13 o 
   9   4   1      331.28      325.81     11.09 o 
  10   4   1      148.65      106.68      7.18 o 
  11   4   1      105.71      129.12      8.37 o 
  12   4   1      139.97      147.76      9.36 o 
  13   4   1      108.28      135.16     12.21 o 
 -13   5   1      141.68      119.16      8.01 o 
 -12   5   1       12.94       10.98      4.41 o 
 -11   5   1      112.34      116.36      6.72 o 
 -10   5   1        2.05       -1.66      3.03 o 
  -9   5   1     1035.92      959.67     14.51 o 
  -8   5   1        5.92        1.49      1.42 o 
  -7   5   1       39.13       15.17      1.85 o 
  -6   5   1       99.37       57.57      2.50 o 
  -5   5   1      418.03      638.45     10.72 o 
  -4   5   1       17.03        4.88      1.45 o 
  -3   5   1     2842.76     2763.87     23.93 o 
  -2   5   1     2947.14     2267.07     20.12 o 
  -1   5   1      542.74     1217.10     11.95 o 
   0   5   1     4470.10     3681.67     29.48 o 
   1   5   1     2434.52     2302.29     20.78 o 
   2   5   1        3.67        3.72      1.49 o 
   3   5   1        1.34       20.47      2.24 o 
   4   5   1       62.17       32.63      2.24 o 
   5   5   1      663.62      491.15      8.26 o 
   6   5   1      965.14      892.91     15.52 o 
   7   5   1      103.66       77.95      4.55 o 
   8   5   1        1.31       -2.61      3.17 o 
   9   5   1        0.88        1.40      3.47 o 
  10   5   1       43.77       38.65      5.43 o 
  11   5   1        0.87       -3.35      3.84 o 
  12   5   1      190.54      245.13     11.91 o 
  13   5   1       14.46       28.56      6.77 o 
 -13   6   1       54.06       59.99      6.54 o 
 -12   6   1        0.59        3.64      4.01 o 
 -11   6   1      211.07      226.47      9.27 o 
 -10   6   1      191.32      215.12      8.48 o 
  -9   6   1      396.55      381.21      9.54 o 
  -8   6   1       11.19        6.69      2.02 o 
  -7   6   1       96.37       92.07      3.76 o 
  -6   6   1      294.50      306.26      6.30 o 
  -5   6   1      291.39      280.51      5.79 o 
  -4   6   1       23.75       16.96      2.06 o 
  -3   6   1      228.32      288.28      4.43 o 
  -2   6   1     1234.25     1464.76     15.51 o 
  -1   6   1     9045.42     9968.79     75.75 o 
   0   6   1      633.21      703.68      7.88 o 
   1   6   1      733.72      747.94      8.83 o 
   2   6   1     1783.62     2038.11     20.58 o 
   3   6   1     2493.52     2756.69     33.62 o 
   4   6   1      147.44      189.22      7.66 o 
   5   6   1       91.83      123.37      4.11 o 
   6   6   1      324.06      328.13      8.62 o 
   7   6   1      665.63      666.13     13.52 o 
   8   6   1      102.65       80.00      5.87 o 
   9   6   1       28.97       18.07      4.31 o 
  10   6   1       16.77       16.19      4.66 o 
  11   6   1        0.13       -0.04      4.22 o 
  12   6   1       14.95       -0.27      4.77 o 
 -13   7   1        3.31        2.54      4.52 o 
 -12   7   1       13.81       13.25      4.45 o 
 -11   7   1      122.40       98.29      6.66 o 
 -10   7   1        2.83        3.15      3.78 o 
  -9   7   1       14.30       11.25      3.09 o 
  -8   7   1       44.35       38.74      3.19 o 
  -7   7   1      226.67      258.16      6.47 o 
  -6   7   1      859.16      939.71     17.43 o 
  -5   7   1      149.22      179.57      4.72 o 
  -4   7   1      786.96     1052.63     13.05 o 
  -3   7   1       53.82       34.90      2.38 o 
  -2   7   1     1258.66     1459.70     15.63 o 
  -1   7   1     5549.06     6712.95     52.50 o 
   0   7   1     1358.46     1231.02     12.28 o 
   1   7   1      217.90      192.22      4.20 o 
   2   7   1     5692.29     5725.44     56.06 o 
   3   7   1     1064.00     1196.48     15.05 o 
   4   7   1       22.05       20.29      3.29 o 
   5   7   1        4.47        7.79      2.19 o 
   6   7   1      171.63      180.77      6.70 o 
   7   7   1       70.38       84.38      5.19 o 
   8   7   1       19.55       25.16      4.42 o 
   9   7   1       26.82       14.79      4.24 o 
  10   7   1       38.09       32.88      5.48 o 
  11   7   1        7.82        3.86      4.56 o 
  12   7   1       19.85       30.32      6.30 o 
 -13   8   1        3.68        6.98      6.56 o 
 -12   8   1       49.45       59.96      7.90 o 
 -11   8   1      122.20      125.50      7.66 o 
 -10   8   1        0.17       -1.15      3.31 o 
  -9   8   1      352.27      338.50      9.72 o 
  -8   8   1      225.42      243.61      6.99 o 
  -7   8   1      186.98      213.02      8.89 o 
  -6   8   1      234.65      284.65      7.06 o 
  -5   8   1     3624.28     3573.89     37.29 o 
  -4   8   1      305.13      325.63      6.78 o 
  -3   8   1      116.34      156.00      4.69 o 
  -2   8   1       35.72       51.31      2.46 o 
  -1   8   1      681.87      861.36     13.60 o 
   0   8   1       77.05       30.53      2.47 o 
   1   8   1      700.62      935.18     12.07 o 
   2   8   1      786.67      826.70     11.96 o 
   3   8   1      116.65       96.19      3.55 o 
   4   8   1       67.68       94.05      5.18 o 
   5   8   1       85.01       68.89      4.11 o 
   6   8   1        7.21        2.76      1.82 o 
   7   8   1      194.43      173.65      8.50 o 
   8   8   1      103.91      111.66      7.18 o 
   9   8   1        1.74        5.34      3.85 o 
  10   8   1        4.62        2.18      4.11 o 
  11   8   1       18.79       23.05      5.70 o 
  12   8   1       19.43       12.24      5.70 o 
 -13   9   1       17.38        7.67      8.84 o 
 -12   9   1       17.45       14.91      4.97 o 
 -11   9   1       12.78       19.23      4.60 o 
 -10   9   1      160.27      156.29      8.36 o 
  -9   9   1       51.86       37.47      4.43 o 
  -8   9   1      916.74      857.85     29.13 o 
  -7   9   1       81.38       98.32      4.84 o 
  -6   9   1       10.69        5.84      3.01 o 
  -5   9   1        1.08        1.26      1.74 o 
  -4   9   1       76.01       39.23      2.61 o 
  -3   9   1       44.58      122.72      4.28 o 
  -2   9   1     1022.91      955.05     11.57 o 
  -1   9   1     2723.42     2821.17     26.49 o 
   0   9   1      298.10      359.38      7.30 o 
   1   9   1     1841.85     1761.63     19.50 o 
   2   9   1       19.52       59.08      3.11 o 
   3   9   1     1460.58     1396.41     18.00 o 
   4   9   1      224.63      192.07      6.37 o 
   5   9   1       43.77       36.76      3.24 o 
   6   9   1        4.68       -0.25      1.97 o 
   7   9   1        0.92       -2.85      3.16 o 
   8   9   1       50.29       44.37      6.40 o 
   9   9   1        4.20        1.22      3.68 o 
  10   9   1        2.07        1.35      4.46 o 
  11   9   1        2.92        1.14      4.58 o 
  12   9   1       26.90       10.44      5.90 o 
 -12  10   1       47.19       33.31      6.16 o 
 -11  10   1        0.23       -3.60      3.60 o 
 -10  10   1        5.09       10.32      4.31 o 
  -9  10   1      376.88      406.95     11.73 o 
  -8  10   1       37.83       28.71      4.38 o 
  -7  10   1      784.66      803.05     28.35 o 
  -6  10   1     1986.84     1923.28     30.58 o 
  -5  10   1       28.80       31.98      2.62 o 
  -4  10   1      221.91      266.53      8.48 o 
  -3  10   1       12.76       -0.36      2.16 o 
  -2  10   1      371.01      282.07      5.94 o 
  -1  10   1      177.29      182.81      5.92 o 
   0  10   1       23.49       36.62      3.12 o 
   1  10   1      868.32     1043.34     14.82 o 
   2  10   1      295.24      316.13      6.89 o 
   3  10   1        6.03       11.39      2.36 o 
   4  10   1     1048.73     1079.68     16.89 o 
   5  10   1      291.11      270.31      7.46 o 
   6  10   1      347.70      353.33     12.15 o 
   7  10   1       28.59       34.71      9.57 o 
   8  10   1       94.51       78.36      8.49 o 
   9  10   1       20.99       20.77      4.98 o 
  10  10   1       65.04       57.09      7.10 o 
  11  10   1        6.22        0.64      4.78 o 
  12  10   1        6.09        8.44      5.83 o 
 -12  11   1       31.53       17.34      5.93 o 
 -11  11   1        2.71       -4.07      4.07 o 
 -10  11   1       64.55       59.82     12.24 o 
  -9  11   1      108.58      124.40      7.96 o 
  -8  11   1      210.82      195.98     11.87 o 
  -7  11   1       25.81       18.75      4.28 o 
  -6  11   1      361.53      366.03      9.65 o 
  -5  11   1     2465.94     2438.92     26.06 o 
  -4  11   1      461.44      414.46      9.67 o 
  -3  11   1      383.09      325.32      7.06 o 
  -2  11   1     2812.93     2885.53     28.10 o 
  -1  11   1     1885.56     1917.63     23.45 o 
   0  11   1      335.47      317.15      7.63 o 
   1  11   1      639.78      527.61     10.10 o 
   2  11   1       65.42       28.57      3.22 o 
   3  11   1        0.58        4.04      2.11 o 
   4  11   1        6.62        2.81      2.59 o 
   5  11   1       38.87       38.08      4.04 o 
   6  11   1      450.75      409.16     13.62 o 
   7  11   1     1107.41     1100.71     31.02 o 
   8  11   1        5.94        8.41      4.46 o 
   9  11   1        0.70       -3.49      3.49 o 
  10  11   1      125.79      133.98      9.43 o 
  11  11   1        0.15       -1.91      4.82 o 
 -12  12   1       31.64       26.48     12.50 o 
 -11  12   1       10.60       14.55      7.30 o 
 -10  12   1       21.75       11.69      6.45 o 
  -9  12   1        2.34        4.48      5.74 o 
  -8  12   1        0.21       -1.56      3.98 o 
  -7  12   1        0.92        0.91      3.88 o 
  -6  12   1      110.93       91.49      7.61 o 
  -5  12   1       61.19       50.05      3.55 o 
  -4  12   1      589.29      616.90     12.74 o 
  -3  12   1       23.10       20.82      2.85 o 
  -2  12   1      130.06      163.65      7.17 o 
  -1  12   1      231.94      284.91     10.61 o 
   0  12   1        7.55        9.64      2.73 o 
   1  12   1        0.57       -2.21      2.21 o 
   2  12   1       30.61       35.57      3.60 o 
   3  12   1       11.35       11.25      3.14 o 
   4  12   1      119.15      144.02      6.31 o 
   5  12   1       15.52       14.09      5.52 o 
   6  12   1       47.22       39.91      7.28 o 
   7  12   1       31.74       28.29     15.27 o 
   8  12   1        5.48        2.83      4.26 o 
   9  12   1       76.94       57.04      7.43 o 
  10  12   1       41.67       31.75      6.74 o 
  11  12   1       16.63       25.57      6.63 o 
 -11  13   1        6.63       10.83      5.80 o 
 -10  13   1        5.38       -0.68      7.47 o 
  -9  13   1        0.65       -4.46      4.46 o 
  -8  13   1       65.55       69.13      7.26 o 
  -7  13   1       31.65       25.63      5.50 o 
  -6  13   1       13.06       14.35      4.28 o 
  -5  13   1       28.25       21.32      4.45 o 
  -4  13   1      699.07      677.63     15.41 o 
  -3  13   1       27.26       29.16      3.84 o 
  -2  13   1       34.39       43.35      3.87 o 
  -1  13   1        6.89       14.47      3.02 o 
   0  13   1       32.36       16.63      3.27 o 
   1  13   1      625.63      606.35     11.84 o 
   2  13   1      625.91      590.53     11.73 o 
   3  13   1     1234.36     1263.35     20.34 o 
   4  13   1      262.05      240.06      8.26 o 
   5  13   1        1.12        5.76      3.99 o 
   6  13   1      276.91      282.46     15.52 o 
   7  13   1        4.21       -0.78      5.40 o 
   8  13   1        4.62        8.99      6.58 o 
   9  13   1       25.26       30.38      8.43 o 
  10  13   1        0.23       -1.41      8.40 o 
 -11  14   1       63.69       95.29      9.87 o 
 -10  14   1       22.20        8.34      7.09 o 
  -9  14   1       17.07        8.36      5.52 o 
  -8  14   1      235.60      253.01     12.22 o 
  -7  14   1      102.46      112.95     12.83 o 
  -6  14   1        5.29        3.33      4.06 o 
  -5  14   1      115.50       89.48      6.78 o 
  -4  14   1      349.99      331.10     11.25 o 
  -3  14   1       31.34       18.73      3.93 o 
  -2  14   1        4.09        3.67      3.92 o 
  -1  14   1      232.32      215.12      7.43 o 
   0  14   1       13.95       17.07      3.36 o 
   1  14   1       22.90       24.48      3.65 o 
   2  14   1       62.53       47.02      4.89 o 
   3  14   1      559.38      542.55     12.65 o 
   4  14   1      267.58      296.21     11.16 o 
   5  14   1       34.14       40.39      7.44 o 
   6  14   1       76.77       81.15      8.26 o 
   7  14   1      106.31       94.29      8.95 o 
   8  14   1       18.74       22.65      8.02 o 
   9  14   1        5.87        3.27      6.62 o 
  10  14   1        1.26       -4.02      7.12 o 
 -10  15   1       22.50       18.09      6.73 o 
  -9  15   1       14.50       10.30      6.77 o 
  -8  15   1       28.17       32.82      7.04 o 
  -7  15   1       44.09       42.45      6.35 o 
  -6  15   1        5.41       -0.11      4.03 o 
  -5  15   1        7.84       11.97      4.66 o 
  -4  15   1      161.63      161.70      8.80 o 
  -3  15   1        1.98       -2.84      3.17 o 
  -2  15   1      232.83      227.08      8.59 o 
  -1  15   1       20.26       21.19      4.02 o 
   0  15   1       22.96       18.15      4.29 o 
   1  15   1      207.28      194.47      8.87 o 
   2  15   1      869.70      872.24     17.10 o 
   3  15   1      189.38      169.55      7.96 o 
   4  15   1       36.23       37.04      5.74 o 
   5  15   1      238.80      217.70     10.26 o 
   6  15   1        1.36        1.37      5.44 o 
   7  15   1      124.02      132.83     11.44 o 
   8  15   1        1.03        0.57      5.71 o 
   9  15   1       20.84        3.38      5.85 o 
 -10  16   1       26.09       37.67      8.08 o 
  -9  16   1        5.43        8.71      6.29 o 
  -8  16   1       29.15       21.17      6.66 o 
  -7  16   1        0.09       -2.88      4.63 o 
  -6  16   1        4.68        8.24      4.83 o 
  -5  16   1        1.72       -3.52      4.16 o 
  -4  16   1       36.74       32.86      7.69 o 
  -3  16   1      296.06      296.80     16.39 o 
  -2  16   1      212.66      196.10      8.55 o 
  -1  16   1       69.68       69.26      6.55 o 
   0  16   1      236.36      223.16     10.38 o 
   1  16   1       29.59       25.17      5.63 o 
   2  16   1       26.90       11.18      4.46 o 
   3  16   1       26.50       36.77      5.84 o 
   4  16   1       22.68       21.47      5.62 o 
   5  16   1        5.24        3.12      4.63 o 
   6  16   1       81.47       88.13     10.77 o 
   7  16   1        0.09       -3.05      6.58 o 
   8  16   1        3.76        2.15      5.89 o 
   9  16   1        1.82       -3.35      6.91 o 
  -9  17   1       41.51       25.70      7.58 o 
  -8  17   1        4.56       -3.78      5.74 o 
  -7  17   1       34.49       30.22      6.67 o 
  -6  17   1       32.61       42.88      9.46 o 
  -5  17   1        8.07       15.47      5.35 o 
  -4  17   1      101.14       97.90      8.22 o 
  -3  17   1       12.99       13.32      5.78 o 
  -2  17   1      356.59      357.17     15.15 o 
  -1  17   1        8.20       11.63      4.79 o 
   0  17   1       13.83       18.66      5.19 o 
   1  17   1       19.14       15.56      4.97 o 
   2  17   1      264.76      304.12     28.77 o 
   3  17   1      227.92      247.43     13.44 o 
   4  17   1        0.17       -2.59      5.44 o 
   5  17   1      213.02      241.90     13.78 o 
   6  17   1        2.56        1.17      7.17 o 
   7  17   1       49.45       40.50     10.13 o 
   8  17   1        4.72        1.43      7.89 o 
  -8  18   1       31.18       14.70      7.39 o 
  -7  18   1       37.40       43.98      9.76 o 
  -6  18   1       12.79       16.48      8.67 o 
  -5  18   1       62.82       68.03      8.97 o 
  -4  18   1        0.80       -5.11      5.11 o 
  -3  18   1       11.63        9.93      8.82 o 
  -2  18   1       83.83       95.50     10.44 o 
  -1  18   1        9.89        2.44      5.22 o 
   0  18   1       34.08       29.32      5.99 o 
   1  18   1       20.73       12.55      7.39 o 
   2  18   1       94.35       84.23      9.64 o 
   3  18   1       49.16       71.42      9.16 o 
   4  18   1       23.59       16.55      6.91 o 
   5  18   1        5.90        5.84      6.78 o 
   6  18   1       18.56       36.18     14.93 o 
   7  18   1       22.69       50.55     11.32 o 
  -7  19   1       41.42       38.86     16.19 o 
  -6  19   1       12.40       13.42      7.17 o 
  -5  19   1        6.35       20.37      7.40 o 
  -4  19   1        7.39       12.28      6.70 o 
  -3  19   1        2.25       -4.58      5.59 o 
  -2  19   1       69.87       75.91      9.49 o 
  -1  19   1       12.74       10.48      6.37 o 
   0  19   1      343.36      321.11     30.96 o 
   1  19   1        1.00        0.46      5.95 o 
   2  19   1       51.26       78.14     14.20 o 
   3  19   1       12.15       27.58      7.95 o 
   4  19   1        2.56        8.42      6.80 o 
   5  19   1       92.91       81.94     10.71 o 
   6  19   1      109.68      137.11     15.14 o 
   7  19   1       36.19      101.38     20.44 o 
  -6  20   1       26.52        5.76      9.48 o 
  -5  20   1        4.98        6.86      7.40 o 
  -4  20   1        2.04       -3.57      6.66 o 
  -3  20   1        8.38       13.13      6.86 o 
  -2  20   1        0.10       -7.01      7.01 o 
  -1  20   1       26.40        9.31      8.79 o 
   0  20   1       85.41       76.35     12.67 o 
   1  20   1       28.36       13.33      9.49 o 
   2  20   1        1.89        4.85      6.63 o 
   3  20   1        5.86        0.39      6.54 o 
   4  20   1        3.34        1.06      7.05 o 
   5  20   1        2.08        0.19      7.19 o 
  -5  21   1        1.54      -11.71     11.71 o 
  -4  21   1        2.67        5.73      7.15 o 
  -3  21   1        0.07        8.53      7.26 o 
  -2  21   1        6.92       22.41     10.48 o 
  -1  21   1       57.60       49.52     20.53 o 
   0  21   1      243.58      272.65     20.23 o 
   1  21   1        1.23       -8.19      8.19 o 
   2  21   1        5.23      -10.82     10.82 o 
   3  21   1       18.39       21.83     10.70 o 
   4  21   1        0.03       -1.84      7.30 o 
  -3  22   1       29.60       22.81     13.39 o 
  -2  22   1        0.06       -8.55      8.55 o 
  -1  22   1        1.19        9.22     10.72 o 
   0  22   1       48.26       73.38     18.70 o 
   1  22   1        7.63        2.10     10.57 o 
   2  22   1       30.16       36.01     12.32 o 
 -14   0   2       80.76       64.58     11.01 o 
 -13   0   2        0.78       -1.00      5.77 o 
 -12   0   2      102.20      103.51     10.79 o 
 -11   0   2      400.48      381.42     23.09 o 
 -10   0   2        0.06       -0.66      2.17 o 
  -9   0   2      243.16      228.87      5.84 o 
  -8   0   2      821.50      889.27     25.98 o 
  -7   0   2        7.71       18.11      3.34 o 
  -6   0   2     3905.17     3690.89     87.29 o 
  -3   0   2     2733.57     2803.05     64.58 o 
  -1   0   2      234.64      402.29      9.15 o 
   0   0   2       23.53        0.19      1.12 o 
   1   0   2      830.57     1739.02     27.83 o 
   2   0   2     1084.47     1908.34     24.55 o 
   3   0   2     9330.66     9195.75    118.72 o 
   4   0   2     4897.03     4859.22     67.72 o 
   5   0   2     1605.68     1570.20     32.08 o 
   6   0   2     1206.97      931.64     17.59 o 
   7   0   2       83.17       40.67      4.28 o 
   8   0   2      865.69      959.71     35.50 o 
   9   0   2      287.72      224.58     16.84 o 
  10   0   2      556.15      548.79     27.98 o 
  11   0   2        8.85        2.46      7.26 o 
  12   0   2       23.57       58.69     12.47 o 
  13   0   2       71.40       70.48     14.64 o 
 -14   1   2      113.71      161.33     10.62 o 
 -13   1   2      191.33      199.85     10.97 o 
 -12   1   2      126.54      148.81      7.39 o 
 -11   1   2       60.76       66.47      4.54 o 
 -10   1   2      183.40      174.85      5.89 o 
  -9   1   2       35.08       25.96      2.62 o 
  -8   1   2      264.20      197.74      4.96 o 
  -7   1   2     1279.84     1307.20     19.45 o 
  -6   1   2      129.49      176.64     17.04 o 
  -5   1   2     1463.13     1244.36     37.30 o 
  -4   1   2       81.60       16.50      1.83 o 
  -3   1   2     4154.98     5279.74     67.64 o 
  -2   1   2     3446.48     3299.95     45.21 o 
  -1   1   2     1288.89     1328.58     12.70 o 
   0   1   2     8408.07     8823.94     76.31 o 
   1   1   2     1532.72     1378.50     12.87 o 
   2   1   2     2696.85     3030.51     28.08 o 
   3   1   2      240.89      285.63      5.16 o 
   4   1   2       61.60       63.38      2.92 o 
   5   1   2      147.68      107.48      9.63 o 
   6   1   2        0.23       -1.19      2.36 o 
   7   1   2      854.87      873.87     12.98 o 
   8   1   2      230.81      207.90     10.36 o 
   9   1   2      631.47      669.17     21.24 o 
  10   1   2       63.92       72.63      8.27 o 
  11   1   2       12.70       10.58      7.19 o 
  12   1   2        0.07       -3.31      5.26 o 
 -14   2   2       72.92       52.69      7.43 o 
 -13   2   2        4.64        2.77      4.14 o 
 -12   2   2      110.79       99.45      6.03 o 
 -11   2   2      116.48      121.06      5.69 o 
 -10   2   2      455.74      435.31      7.53 o 
  -9   2   2       89.38       90.40      4.49 o 
  -8   2   2        5.50        0.89      1.30 o 
  -7   2   2      113.97       83.83      3.11 o 
  -6   2   2        4.21        2.52      1.41 o 
  -5   2   2        0.63        0.58      1.14 o 
  -4   2   2     2488.17     2213.17     30.54 o 
  -3   2   2      748.17     1134.42     14.40 o 
  -2   2   2     9275.04     8638.47     73.42 o 
  -1   2   2     3676.83     2965.60     26.82 o 
   0   2   2     6030.71     5558.10     60.36 o 
   1   2   2     1313.78     1487.61     13.88 o 
   2   2   2     3391.52     3366.75     31.03 o 
   3   2   2     1242.77     1672.43     18.38 o 
   4   2   2      543.07      942.07     15.00 o 
   5   2   2     1932.97     1889.08     23.15 o 
   6   2   2       23.81       39.39      3.07 o 
   7   2   2        8.82        9.34      2.00 o 
   8   2   2      768.71      742.50     17.49 o 
   9   2   2        7.27        2.95      5.52 o 
  10   2   2      101.82      116.78      8.07 o 
  11   2   2       57.53      102.26      9.69 o 
  12   2   2       14.65       11.24      6.41 o 
 -14   3   2        9.24        7.13      4.78 o 
 -13   3   2      104.04       64.01      5.86 o 
 -12   3   2       40.54       35.65      4.38 o 
 -11   3   2       67.58       70.41      4.27 o 
 -10   3   2      103.48       97.45      5.52 o 
  -9   3   2       18.01       21.61      2.41 o 
  -8   3   2      208.57      220.76      4.88 o 
  -7   3   2      238.12      207.21      5.99 o 
  -6   3   2      134.16       78.40      3.88 o 
  -5   3   2      191.65      211.66      4.55 o 
  -4   3   2      128.31      226.82      6.72 o 
  -3   3   2      412.86      588.25      5.98 o 
  -2   3   2     2050.97     1866.27     15.19 o 
  -1   3   2    20442.82    23335.98    196.85 o 
   0   3   2      134.91      331.24      4.48 o 
   1   3   2     1583.95     1389.67     13.34 o 
   2   3   2     1288.37     1519.28     15.63 o 
   3   3   2      270.67      403.64      7.26 o 
   4   3   2       14.18       20.87      2.47 o 
   5   3   2       44.55       32.72      2.61 o 
   6   3   2      720.16      843.09     28.32 o 
   7   3   2        1.97       -1.05      2.21 o 
   8   3   2      446.22      442.04     14.60 o 
   9   3   2       59.85       56.01      5.93 o 
  10   3   2      197.77      245.04     10.95 o 
  11   3   2        9.25        9.97      5.10 o 
  12   3   2        4.97        4.25      6.02 o 
 -14   4   2        0.13       -3.90      3.90 o 
 -13   4   2       63.98       65.20      9.88 o 
 -12   4   2        8.24        8.81      3.41 o 
 -11   4   2       98.21      103.06      6.74 o 
 -10   4   2      730.83      736.36     11.40 o 
  -9   4   2      125.04      144.10      5.08 o 
  -8   4   2       83.08       72.40      3.38 o 
  -7   4   2      755.39      878.64     12.49 o 
  -6   4   2      582.99      706.00      9.55 o 
  -5   4   2      411.80      534.22      7.52 o 
  -4   4   2      183.56      204.56      3.62 o 
  -3   4   2    16220.11    17455.51    157.32 o 
  -2   4   2     7244.53     7567.16     64.87 o 
  -1   4   2      425.21      489.24      6.81 o 
   0   4   2     2625.09     2482.08     20.74 o 
   1   4   2     1453.05     1628.35     15.55 o 
   2   4   2       66.72      107.77      4.23 o 
   3   4   2       52.49       62.16      3.92 o 
   4   4   2     1069.68     1140.28     17.78 o 
   5   4   2       35.02       23.41      2.40 o 
   6   4   2      261.45      324.81      7.16 o 
   7   4   2      151.54      133.41      9.70 o 
   8   4   2       27.14       32.80      4.79 o 
   9   4   2      371.07      326.63     11.94 o 
  10   4   2        3.08       -0.23      4.10 o 
  11   4   2      127.11      149.20     12.55 o 
  12   4   2        3.33        4.75      5.20 o 
 -14   5   2       32.76       10.13      4.85 o 
 -13   5   2        0.64        3.31      4.08 o 
 -12   5   2       26.02       24.73      4.18 o 
 -11   5   2      137.50      112.48      5.48 o 
 -10   5   2       51.85       35.91      3.30 o 
  -9   5   2      633.41      643.66     11.95 o 
  -8   5   2      322.17      326.30      7.31 o 
  -7   5   2        8.46        0.68      1.57 o 
  -6   5   2      135.92      203.50      5.03 o 
  -5   5   2      123.96      134.40      3.94 o 
  -4   5   2      705.38      753.79     10.32 o 
  -3   5   2       12.87       15.73      2.03 o 
  -2   5   2    11735.88    12987.67    109.98 o 
  -1   5   2      326.00      453.91      6.37 o 
   0   5   2     4197.68     3789.26     32.62 o 
   1   5   2     6153.10     6995.26     57.73 o 
   2   5   2      148.93      162.32      4.21 o 
   3   5   2      843.20     1122.11     15.48 o 
   4   5   2      108.74      183.10      6.91 o 
   5   5   2        0.22       -1.52      1.52 o 
   6   5   2      289.06      285.07      6.81 o 
   7   5   2      486.42      478.68     11.67 o 
   8   5   2      232.87      234.32      9.93 o 
   9   5   2       27.09       30.11      5.13 o 
  10   5   2      145.51      165.65      9.44 o 
  11   5   2        4.07        0.25      4.66 o 
  12   5   2        6.01        0.86      5.04 o 
 -14   6   2       31.96       35.47      5.73 o 
 -13   6   2       90.23      104.43      7.06 o 
 -12   6   2       10.23        7.11      4.43 o 
 -11   6   2       40.73       38.07      5.16 o 
 -10   6   2      320.14      303.53      8.07 o 
  -9   6   2        2.13       -0.04      1.81 o 
  -8   6   2        5.29        3.07      2.03 o 
  -7   6   2       48.24       33.78      2.73 o 
  -6   6   2      254.16      260.17      7.95 o 
  -5   6   2        6.78        0.88      1.42 o 
  -4   6   2     1395.01     1579.98     19.24 o 
  -3   6   2     2297.37     1860.00     18.22 o 
  -2   6   2      141.37       17.89      1.61 o 
  -1   6   2     1008.03      669.34      8.16 o 
   0   6   2      188.35      143.90      3.51 o 
   1   6   2     4324.04     4645.10     39.99 o 
   2   6   2        4.24       18.83      2.02 o 
   3   6   2     1474.83     1084.30     15.48 o 
   4   6   2      554.83      420.73      9.70 o 
   5   6   2        0.08        6.35      2.11 o 
   6   6   2     1383.10     1378.08     19.19 o 
   7   6   2     1228.13     1234.00     27.69 o 
   8   6   2      590.10      571.87     18.07 o 
   9   6   2       30.12       43.34      5.76 o 
  10   6   2        9.40       15.09      4.95 o 
  11   6   2       27.28       57.05      7.09 o 
  12   6   2       74.66       91.22      8.91 o 
 -13   7   2      246.63      263.10     12.26 o 
 -12   7   2       34.58       61.84      5.66 o 
 -11   7   2      253.03      262.10      8.52 o 
 -10   7   2       89.74       98.24      5.18 o 
  -9   7   2       75.34       56.75      4.54 o 
  -8   7   2       97.34       92.18      3.87 o 
  -7   7   2      150.07      137.62      4.39 o 
  -6   7   2        0.43        3.05      1.90 o 
  -5   7   2      551.44      379.44      7.58 o 
  -4   7   2      137.21       98.78      3.35 o 
  -3   7   2      335.83      342.36      7.11 o 
  -2   7   2     4952.00     4921.29     47.80 o 
  -1   7   2      119.97      237.14      4.44 o 
   0   7   2      200.93      295.24      5.37 o 
   1   7   2      625.40      650.79     10.05 o 
   2   7   2     1562.91     1727.09     18.90 o 
   3   7   2       93.38      110.90      5.13 o 
   4   7   2      106.80      121.07      4.70 o 
   5   7   2     1620.40     1674.02     22.49 o 
   6   7   2        0.35       -0.99      2.06 o 
   7   7   2      168.31      170.93      8.66 o 
   8   7   2       88.40       96.44      7.21 o 
   9   7   2        3.58        5.45      4.17 o 
  10   7   2      130.17      131.66      8.97 o 
  11   7   2        0.68       -4.17      4.17 o 
  12   7   2        0.78        1.62      8.22 o 
 -13   8   2        0.26       -3.63      3.92 o 
 -12   8   2       74.72       81.83      6.45 o 
 -11   8   2       88.05       79.61      5.45 o 
 -10   8   2        1.77       -1.46      2.73 o 
  -9   8   2       10.74        9.93      3.03 o 
  -8   8   2      679.94      651.67     11.39 o 
  -7   8   2       15.76        7.21      2.19 o 
  -6   8   2        8.28       29.19      2.65 o 
  -5   8   2     1817.95     1686.16     19.71 o 
  -4   8   2     1084.87     1416.13     15.56 o 
  -3   8   2      994.71      912.36     13.05 o 
  -2   8   2      150.95      175.64      5.21 o 
  -1   8   2     3289.69     3474.17     31.22 o 
   0   8   2     1864.84     1631.85     16.92 o 
   1   8   2      735.15      545.59      9.36 o 
   2   8   2     1088.34      918.99     13.20 o 
   3   8   2       20.18       16.02      2.26 o 
   4   8   2      894.12      968.97     15.27 o 
   5   8   2     1575.10     1548.64     21.59 o 
   6   8   2      235.37      206.44      6.47 o 
   7   8   2       21.20       14.43      4.29 o 
   8   8   2       53.79       87.18      7.10 o 
   9   8   2       25.99       35.04      8.27 o 
  10   8   2       33.42       36.36      6.33 o 
  11   8   2       94.97       94.79     10.75 o 
  12   8   2       50.09       33.33      7.29 o 
 -13   9   2       50.03       52.48      6.28 o 
 -12   9   2        0.35       -3.69      3.69 o 
 -11   9   2       43.44       41.29      5.90 o 
 -10   9   2      197.94      138.68      6.80 o 
  -9   9   2       72.37       67.32      4.98 o 
  -8   9   2       72.90       68.34      4.84 o 
  -7   9   2      154.34      134.94      6.17 o 
  -6   9   2     5590.17     5734.24     56.74 o 
  -5   9   2       69.59       56.28      3.43 o 
  -4   9   2        0.58        8.85      1.87 o 
  -3   9   2      429.60      309.90     10.27 o 
  -2   9   2      184.40      247.01      5.25 o 
  -1   9   2     1044.10     1233.16     14.04 o 
   0   9   2      960.81     1083.10     14.84 o 
   1   9   2     1409.23     1437.43     20.20 o 
   2   9   2     1562.29     1363.90     17.96 o 
   3   9   2      620.36      635.65     10.10 o 
   4   9   2      205.37      195.48      6.45 o 
   5   9   2        1.19        2.48      2.25 o 
   6   9   2        0.96        2.20      2.64 o 
   7   9   2       47.56       49.36      5.97 o 
   8   9   2      140.29      178.42      9.62 o 
   9   9   2      153.16      129.64     11.30 o 
  10   9   2       36.54       38.82      6.51 o 
  11   9   2       19.39       29.46      6.45 o 
 -13  10   2       73.56      104.04     11.04 o 
 -12  10   2        1.00        5.00      4.36 o 
 -11  10   2        6.79       11.36      4.34 o 
 -10  10   2        0.16        3.26      3.40 o 
  -9  10   2      154.84      167.51      7.46 o 
  -8  10   2      576.50      520.76     12.48 o 
  -7  10   2      144.62      164.28      5.79 o 
  -6  10   2        2.53       -0.48      2.40 o 
  -5  10   2      365.11      384.13      6.96 o 
  -4  10   2      352.99      351.62      6.90 o 
  -3  10   2       61.51       48.33      3.25 o 
  -2  10   2     2959.16     3057.37     28.93 o 
  -1  10   2       23.64       33.10      3.60 o 
   0  10   2      462.69      576.05     10.27 o 
   1  10   2     1310.58     1333.15     17.87 o 
   2  10   2       42.29       58.00      4.11 o 
   3  10   2        2.25        1.78      2.04 o 
   4  10   2      773.99      808.20     16.91 o 
   5  10   2       62.76       47.61      4.88 o 
   6  10   2      253.96      209.51      9.94 o 
   7  10   2        9.04        5.12      4.41 o 
   8  10   2        1.67        0.30      5.50 o 
   9  10   2       13.60        2.95      5.74 o 
  10  10   2        0.67        1.92      5.03 o 
  11  10   2        3.75        7.77      5.67 o 
 -12  11   2       53.05       50.93      6.91 o 
 -11  11   2        0.04        0.81      7.17 o 
 -10  11   2       97.54       87.10      7.38 o 
  -9  11   2       21.07       14.45      4.66 o 
  -8  11   2       88.05       86.53      8.16 o 
  -7  11   2       45.68       45.76      4.39 o 
  -6  11   2      118.60       98.96      4.98 o 
  -5  11   2      204.38      189.99      5.35 o 
  -4  11   2        0.00       -0.60      1.78 o 
  -3  11   2       20.38       11.90      2.37 o 
  -2  11   2     1058.97     1087.17     13.68 o 
  -1  11   2      883.84      997.41     14.89 o 
   0  11   2      262.15      304.69      9.80 o 
   1  11   2     1486.06     1591.05     20.82 o 
   2  11   2       42.44       48.77      3.80 o 
   3  11   2       45.62       61.00      4.52 o 
   4  11   2       35.42       36.48      4.85 o 
   5  11   2        1.00        0.06      2.46 o 
   6  11   2      156.05      187.14     13.15 o 
   7  11   2      118.81      110.11     10.05 o 
   8  11   2        0.01       -2.39      4.33 o 
   9  11   2       18.27        6.34      5.81 o 
  10  11   2       86.78       88.71     11.02 o 
  11  11   2        8.41        9.62      5.90 o 
 -12  12   2        1.43       -4.77      4.77 o 
 -11  12   2       41.45       41.53      6.42 o 
 -10  12   2      147.64      127.19      8.47 o 
  -9  12   2        9.02        2.84      4.12 o 
  -8  12   2       63.45       56.62      6.19 o 
  -7  12   2        4.69        0.52      3.37 o 
  -6  12   2       39.32       39.15      4.50 o 
  -5  12   2        1.57       -0.14      2.17 o 
  -4  12   2      588.56      587.13     12.35 o 
  -3  12   2      581.79      604.08     10.42 o 
  -2  12   2      498.19      529.23      9.73 o 
  -1  12   2        4.58        1.67      2.38 o 
   0  12   2     1009.21     1002.09     15.47 o 
   1  12   2      548.94      477.40     10.51 o 
   2  12   2      933.11      861.15     14.37 o 
   3  12   2       80.80       71.37      5.78 o 
   4  12   2        0.25        0.43      3.47 o 
   5  12   2        1.76        5.46      5.03 o 
   6  12   2       48.85       51.74      6.71 o 
   7  12   2       27.85       25.47      5.78 o 
   8  12   2      167.82      180.78     15.25 o 
   9  12   2       23.64       26.67      6.87 o 
  10  12   2       68.63       67.90     17.97 o 
 -12  13   2        2.68        1.59      9.26 o 
 -11  13   2        2.08        3.84      5.24 o 
 -10  13   2       37.74       50.62     11.38 o 
  -9  13   2       32.16       53.36      6.96 o 
  -8  13   2       12.71       14.63      5.04 o 
  -7  13   2      324.23      304.59     10.58 o 
  -6  13   2      102.95       74.94      6.21 o 
  -5  13   2      994.97      934.28     18.95 o 
  -4  13   2       42.29       56.22      4.96 o 
  -3  13   2      302.86      318.11      9.00 o 
  -2  13   2      351.32      358.92      9.00 o 
  -1  13   2      257.54      294.12      8.22 o 
   0  13   2      153.42      162.89      6.37 o 
   1  13   2      258.44      270.58      8.02 o 
   2  13   2      815.53      868.89     16.28 o 
   3  13   2       50.14       56.24      5.02 o 
   4  13   2      110.40       84.81      5.76 o 
   5  13   2        7.14        0.90      9.41 o 
   6  13   2        0.27        2.97      5.65 o 
   7  13   2       32.67       31.29      7.91 o 
   8  13   2       25.44       30.01      8.70 o 
   9  13   2        6.38       22.34      6.45 o 
  10  13   2       18.54       23.63      7.01 o 
 -11  14   2        0.18       -1.87      5.39 o 
 -10  14   2        0.33        2.68      5.30 o 
  -9  14   2      273.60      297.47     12.89 o 
  -8  14   2       42.30       32.67      8.40 o 
  -7  14   2       18.32       20.95      4.99 o 
  -6  14   2      331.11      348.09     16.54 o 
  -5  14   2      244.13      262.55     10.76 o 
  -4  14   2      153.12      167.05      8.45 o 
  -3  14   2        7.18       10.86      3.34 o 
  -2  14   2       39.08       36.38      4.38 o 
  -1  14   2      118.64      106.23      6.18 o 
   0  14   2       49.92       48.42      4.43 o 
   1  14   2       17.25       16.87      3.79 o 
   2  14   2      443.39      474.75     12.09 o 
   3  14   2       68.79       76.83      5.83 o 
   4  14   2      183.38      190.40     11.19 o 
   5  14   2       17.17       13.86      5.37 o 
   6  14   2      594.95      577.73     24.11 o 
   7  14   2      147.31      152.09     13.42 o 
   8  14   2       36.43       28.57     11.13 o 
   9  14   2        9.11       37.39     11.56 o 
 -11  15   2        6.67       10.26      7.74 o 
 -10  15   2      130.81      173.85     11.16 o 
  -9  15   2        3.64        8.34      5.49 o 
  -8  15   2       25.17       22.91      6.38 o 
  -7  15   2        8.55        9.72      4.48 o 
  -6  15   2       43.57       51.48      6.33 o 
  -5  15   2      130.57       80.26      9.41 o 
  -4  15   2      113.93      132.83      8.10 o 
  -3  15   2      613.51      571.44     13.21 o 
  -2  15   2      101.29       74.51      5.72 o 
  -1  15   2      646.44      650.36     16.18 o 
   0  15   2        7.08        2.96      3.85 o 
   1  15   2       41.52       47.60      5.95 o 
   2  15   2        0.86        7.06      3.71 o 
   3  15   2       72.61       55.74      6.51 o 
   4  15   2        0.39       -4.18      4.18 o 
   5  15   2        0.30        7.15      5.71 o 
   6  15   2        9.43        6.53      5.85 o 
   7  15   2        4.39       16.15      6.42 o 
   8  15   2        5.49       -4.08      7.38 o 
   9  15   2       10.55        0.68      7.68 o 
 -10  16   2        0.30       -5.85      5.85 o 
  -9  16   2       14.14       14.28      7.58 o 
  -8  16   2      123.13      126.82     10.02 o 
  -7  16   2       67.49       98.50      8.08 o 
  -6  16   2        0.08       -3.33      4.20 o 
  -5  16   2        4.90        8.28      4.70 o 
  -4  16   2       40.95       40.52      6.53 o 
  -3  16   2       35.06       32.91      5.68 o 
  -2  16   2      337.12      377.97     11.39 o 
  -1  16   2        0.45        6.45      4.04 o 
   0  16   2      297.49      312.69     11.57 o 
   1  16   2       14.77       13.48      4.76 o 
   2  16   2      147.79       97.75      7.56 o 
   3  16   2       23.56       -0.73      5.31 o 
   4  16   2      100.19      133.97     10.63 o 
   5  16   2        1.95        0.43      5.37 o 
   6  16   2        5.83        1.79      9.08 o 
   7  16   2       11.29       28.13      9.38 o 
   8  16   2        0.09       13.01      8.11 o 
  -9  17   2       22.47       29.95      7.68 o 
  -8  17   2        8.80       12.36      6.58 o 
  -7  17   2        5.01        6.14      5.50 o 
  -6  17   2       10.52        8.76      5.27 o 
  -5  17   2        7.15       -2.61      4.52 o 
  -4  17   2       47.45       44.25      6.31 o 
  -3  17   2       56.71       63.49     16.82 o 
  -2  17   2      806.88      740.88     26.25 o 
  -1  17   2       28.23       38.20      8.22 o 
   0  17   2      137.12      132.69      8.71 o 
   1  17   2       22.20       26.94      6.08 o 
   2  17   2       80.46       96.94     13.69 o 
   3  17   2       13.26       21.09      6.38 o 
   4  17   2        3.39       -5.19      5.21 o 
   5  17   2      134.21      123.27     20.71 o 
   6  17   2        6.48       -1.14     22.79 o 
   7  17   2      109.32       99.55     13.41 o 
   8  17   2        1.84       -6.91      8.07 o 
  -8  18   2       17.92       24.90      7.37 o 
  -7  18   2        0.06        7.54      6.68 o 
  -6  18   2       13.98       11.48      6.26 o 
  -5  18   2      100.02       75.82      9.63 o 
  -4  18   2        5.80       -0.59      6.60 o 
  -3  18   2        7.04        2.56      7.69 o 
  -2  18   2        1.55       -0.76      5.25 o 
  -1  18   2      138.34      127.28     10.41 o 
   0  18   2        8.24       17.12      6.34 o 
   1  18   2       13.72        1.48      9.28 o 
   2  18   2       42.31       36.35      7.85 o 
   3  18   2        1.43        8.42      6.42 o 
   4  18   2        1.34       -0.25      6.11 o 
   5  18   2       37.61       29.87      9.52 o 
   6  18   2       42.28       45.14     11.27 o 
   7  18   2       24.68       25.36     11.22 o 
  -8  19   2       19.86        4.33      8.24 o 
  -7  19   2        0.99       -3.19      8.08 o 
  -6  19   2        2.05        3.12      6.80 o 
  -5  19   2        0.00       -4.77      6.16 o 
  -4  19   2        5.15        4.52      6.34 o 
  -3  19   2        2.24       -3.26      6.56 o 
  -2  19   2       28.34       19.74      6.69 o 
  -1  19   2        8.22        1.71      6.21 o 
   0  19   2       47.60       55.94     11.69 o 
   1  19   2        0.12        0.05      6.02 o 
   2  19   2       37.63       21.68      7.49 o 
   3  19   2       38.89       46.36      8.57 o 
   4  19   2       14.14        2.39      6.76 o 
   5  19   2      164.81      126.02     14.70 o 
   6  19   2        5.42       -6.20     10.74 o 
  -6  20   2        2.15       -4.87      6.75 o 
  -5  20   2        5.34       25.77      7.96 o 
  -4  20   2       88.10      102.04     11.09 o 
  -3  20   2       46.15       62.91     13.76 o 
  -2  20   2        7.70       11.66      7.47 o 
  -1  20   2       88.36      128.20     15.00 o 
   0  20   2       14.62        0.04      8.73 o 
   1  20   2       79.68       50.63     11.93 o 
   2  20   2       57.00       72.55     17.70 o 
   3  20   2       47.57       49.70     13.01 o 
   4  20   2       12.26        4.63      6.86 o 
   5  20   2        1.69        8.66      8.45 o 
  -5  21   2        8.61       18.37      8.11 o 
  -4  21   2        0.17        3.79      6.93 o 
  -3  21   2        6.30       19.23      7.81 o 
  -2  21   2       51.29       65.30     12.67 o 
  -1  21   2       34.87       62.99     12.57 o 
   0  21   2       17.59        0.58     10.20 o 
   1  21   2       39.68       32.12     11.55 o 
   2  21   2        0.17       -2.00      9.19 o 
   3  21   2       13.84        8.64     10.16 o 
  -3  22   2        6.25       -0.96     10.08 o 
  -2  22   2        1.64       -2.62      9.66 o 
  -1  22   2        3.54        3.84     10.16 o 
   0  22   2        1.49       13.74     11.71 o 
   1  22   2       24.27       37.95     12.45 o 
 -14   1   3        4.44        1.57      5.55 o 
 -13   1   3       44.94       28.26      4.32 o 
 -12   1   3      184.67      182.42      5.48 o 
 -11   1   3      854.01      808.27     16.58 o 
 -10   1   3       48.48       46.71      3.26 o 
  -9   1   3      526.05      586.80     16.29 o 
  -8   1   3      622.39      670.30     14.58 o 
  -7   1   3        3.29        0.25      1.77 o 
  -6   1   3      207.84      119.26      4.36 o 
  -5   1   3       80.39      131.23      6.12 o 
  -4   1   3      472.24      624.34     12.14 o 
  -3   1   3     1277.84     1638.00     28.66 o 
  -2   1   3    12000.25    12624.56    165.35 o 
  -1   1   3       34.00      118.32      2.77 o 
   0   1   3     1009.25     1358.10     15.05 o 
   1   1   3      448.83      867.25     10.05 o 
   2   1   3      665.57      743.21     10.04 o 
   3   1   3      237.91      314.21      7.42 o 
   4   1   3      969.74     1133.42     16.00 o 
   5   1   3      697.08      753.92     12.32 o 
   6   1   3       33.56       47.57      3.86 o 
   7   1   3      196.89      211.41      6.86 o 
   8   1   3        3.30        1.77      4.17 o 
   9   1   3       24.41       19.74      6.17 o 
  10   1   3       48.34       56.24      9.65 o 
  11   1   3       78.13       88.80     23.32 o 
  12   1   3       38.06       21.27      7.82 o 
 -14   2   3        9.56        8.89      7.24 o 
 -13   2   3        6.52        3.02      2.94 o 
 -12   2   3      100.14      111.43      4.35 o 
 -11   2   3      174.90      186.42     14.25 o 
 -10   2   3       46.17       42.27      3.29 o 
  -9   2   3      167.49      150.68      3.74 o 
  -8   2   3      993.39     1079.54     17.47 o 
  -7   2   3     1473.69     1421.79     26.40 o 
  -6   2   3      939.60      836.81     16.76 o 
  -5   2   3     2460.44     2030.13     37.77 o 
  -4   2   3     1815.11     1438.52     23.29 o 
  -3   2   3      154.07      220.21      4.67 o 
  -2   2   3      337.75      425.84      6.48 o 
  -1   2   3     4596.75     5076.17     42.26 o 
   0   2   3     8741.09     8795.21     71.85 o 
   1   2   3     3642.13     3370.73     29.49 o 
   2   2   3     1250.48     1093.84     14.87 o 
   3   2   3      376.78      326.30      6.95 o 
   4   2   3       12.18       42.94      3.31 o 
   5   2   3       39.06       22.90      2.63 o 
   6   2   3      160.47      165.48      6.54 o 
   7   2   3       30.63       23.11      4.94 o 
   8   2   3        2.66        1.14      3.67 o 
   9   2   3       78.13       77.55      8.63 o 
  10   2   3       66.41       75.27      9.14 o 
  11   2   3        7.59       10.86      6.59 o 
  12   2   3        0.03        4.66     15.08 o 
 -14   3   3        0.67       -2.27      3.66 o 
 -13   3   3       29.90       40.60      4.02 o 
 -12   3   3       80.19       69.51      4.02 o 
 -11   3   3       49.76       41.08      3.95 o 
 -10   3   3      144.65      132.66      4.60 o 
  -9   3   3        0.04       -1.59      1.59 o 
  -8   3   3      202.18      220.95      6.85 o 
  -7   3   3     4456.23     4553.67     61.76 o 
  -6   3   3       23.75       16.03      2.18 o 
  -5   3   3       15.17        2.47      1.27 o 
  -4   3   3     4289.63     4236.73     39.43 o 
  -3   3   3      103.82       67.41      3.04 o 
  -2   3   3    16752.36    16464.13    139.63 o 
  -1   3   3     7217.83     6601.05     58.21 o 
   0   3   3     7332.09     6685.73     55.47 o 
   1   3   3     2346.80     2265.60     20.93 o 
   2   3   3     3872.53     3736.78     41.69 o 
   3   3   3       62.19      167.50      4.99 o 
   4   3   3      581.27      451.25      8.80 o 
   5   3   3      517.64      462.84     10.78 o 
   6   3   3       43.36       40.89      3.89 o 
   7   3   3      306.30      272.87      8.20 o 
   8   3   3      492.38      450.21     14.14 o 
   9   3   3        3.19       -2.24      3.66 o 
  10   3   3        0.02       -2.85      4.14 o 
  11   3   3       16.52       36.52      8.09 o 
  12   3   3       21.96       19.69     16.02 o 
 -14   4   3       18.55       38.39      5.02 o 
 -13   4   3        5.57       17.32      3.44 o 
 -12   4   3       86.31       87.00      4.50 o 
 -11   4   3        1.22        3.16      3.14 o 
 -10   4   3      116.28      111.61      4.40 o 
  -9   4   3      147.31      140.22      6.18 o 
  -8   4   3      147.08       90.96      5.07 o 
  -7   4   3      122.85      226.37      7.21 o 
  -6   4   3     2222.04     2139.28     31.97 o 
  -5   4   3      450.55      504.94      7.54 o 
  -4   4   3      240.55      221.69      4.31 o 
  -3   4   3     1089.20      944.33      9.25 o 
  -2   4   3      227.44      529.57     11.66 o 
  -1   4   3      284.29       92.17      2.78 o 
   0   4   3     1346.12     1148.20     12.01 o 
   1   4   3      518.30      565.00      7.91 o 
   2   4   3       30.02       38.37      2.68 o 
   3   4   3      312.24      249.01      6.86 o 
   4   4   3       96.79       71.30      3.70 o 
   5   4   3     1092.42     1020.54     19.56 o 
   6   4   3       56.83       50.91      3.69 o 
   7   4   3      442.76      458.01      9.70 o 
   8   4   3      121.15      108.07      7.73 o 
   9   4   3       24.94       12.46      4.71 o 
  10   4   3        0.18        1.40      4.45 o 
  11   4   3       61.12       41.09      8.33 o 
  12   4   3       45.03       59.38     10.03 o 
 -14   5   3        0.11        0.28      3.74 o 
 -13   5   3       18.26       13.77      3.50 o 
 -12   5   3        7.48        0.78      2.60 o 
 -11   5   3      499.53      467.98     12.32 o 
 -10   5   3      772.49      744.02     12.90 o 
  -9   5   3       38.72       31.15      2.59 o 
  -8   5   3     1097.15     1061.11     15.39 o 
  -7   5   3       65.20       81.57      3.22 o 
  -6   5   3       86.65      106.73      4.26 o 
  -5   5   3      419.05      381.71      6.42 o 
  -4   5   3      455.72      295.43      5.69 o 
  -3   5   3     2451.06     3245.02     31.91 o 
  -2   5   3      481.50      378.38      5.45 o 
  -1   5   3     1248.62     1302.68     14.16 o 
   0   5   3      544.58      676.30      9.05 o 
   1   5   3     1211.20     1136.46     14.42 o 
   2   5   3       79.73       37.35      2.71 o 
   3   5   3       59.05      144.65      4.97 o 
   4   5   3     1425.86     1329.92     18.79 o 
   5   5   3      436.23      408.96     10.39 o 
   6   5   3       25.16       33.92      3.33 o 
   7   5   3      880.71      835.19     19.84 o 
   8   5   3      479.84      492.62     15.32 o 
   9   5   3       58.68       95.49      7.86 o 
  10   5   3       29.07       50.28      9.06 o 
  11   5   3        3.70        4.49      5.32 o 
  12   5   3       14.06        7.36      7.14 o 
 -14   6   3       24.91       31.49      4.96 o 
 -13   6   3        3.96        8.95      3.46 o 
 -12   6   3       71.48       77.27      4.60 o 
 -11   6   3       14.50       13.95      3.80 o 
 -10   6   3        7.43        5.84      3.14 o 
  -9   6   3      754.69      730.14     12.70 o 
  -8   6   3       14.81       12.94      2.14 o 
  -7   6   3       36.49       45.68      3.21 o 
  -6   6   3        1.94       -0.52      1.29 o 
  -5   6   3      519.46      408.01      7.29 o 
  -4   6   3     6185.16     7303.13     74.78 o 
  -3   6   3      100.31       47.56      2.38 o 
  -2   6   3     4155.52     4384.10     39.81 o 
  -1   6   3        5.26        4.24      1.32 o 
   0   6   3      409.44      457.35      9.83 o 
   1   6   3     2439.81     2453.92     29.65 o 
   2   6   3      747.73      771.49     11.52 o 
   3   6   3      252.91      321.95      7.67 o 
   4   6   3       48.49       62.85      3.83 o 
   5   6   3      463.14      505.31     14.34 o 
   6   6   3       36.21       49.44      3.88 o 
   7   6   3      163.65      155.25     14.01 o 
   8   6   3      264.59      246.62     15.64 o 
   9   6   3      309.37      275.97     12.28 o 
  10   6   3       22.94       17.68      6.01 o 
  11   6   3       59.24       50.12      7.58 o 
 -14   7   3       23.80       17.08      4.76 o 
 -13   7   3        7.49        2.93      3.38 o 
 -12   7   3        9.36       13.48      3.33 o 
 -11   7   3        7.53       15.64      2.96 o 
 -10   7   3        6.73        6.66      3.16 o 
  -9   7   3     1270.32     1249.97     19.61 o 
  -8   7   3       24.07       22.46      2.81 o 
  -7   7   3      512.43      555.67      9.30 o 
  -6   7   3     1674.35     2085.64     24.94 o 
  -5   7   3        8.89       14.60      2.17 o 
  -4   7   3     1204.18     1347.72     14.11 o 
  -3   7   3     2934.90     2871.57     32.76 o 
  -2   7   3        1.81        3.53      1.34 o 
  -1   7   3      916.96     1163.25     13.69 o 
   0   7   3     1716.29     2266.56     28.93 o 
   1   7   3     1579.59     1834.40     23.83 o 
   2   7   3      407.12      488.66      8.92 o 
   3   7   3       53.29       44.68      3.49 o 
   4   7   3        0.97       -1.43      1.88 o 
   5   7   3      172.10      160.44      7.01 o 
   6   7   3       23.03       12.38      2.98 o 
   7   7   3      139.62      160.32      8.78 o 
   8   7   3       81.86       67.38     13.02 o 
   9   7   3       27.69       26.40      5.76 o 
  10   7   3       19.38       12.16      7.04 o 
  11   7   3       17.99       29.78      6.91 o 
 -13   8   3        9.51        2.57      3.54 o 
 -12   8   3        3.77        2.56      3.18 o 
 -11   8   3       34.21       24.84      3.66 o 
 -10   8   3       74.93       51.08      4.02 o 
  -9   8   3       53.17       55.68      3.43 o 
  -8   8   3       39.66       37.85      3.11 o 
  -7   8   3       95.88       80.23      4.02 o 
  -6   8   3      235.87      238.35      6.34 o 
  -5   8   3     1177.35     1305.86     17.90 o 
  -4   8   3     2764.04     2961.84     30.85 o 
  -3   8   3     2200.29     2454.97     29.35 o 
  -2   8   3        6.26       27.94      2.20 o 
  -1   8   3     5008.27     5144.82     47.40 o 
   0   8   3        0.84        0.79      2.28 o 
   1   8   3      826.47      888.06     14.41 o 
   2   8   3       29.03       34.62      3.52 o 
   3   8   3       15.21       11.73      2.45 o 
   4   8   3      187.35      193.32      6.47 o 
   5   8   3       53.56       54.42      4.82 o 
   6   8   3      340.27      380.07     13.06 o 
   7   8   3      128.37      116.60      8.05 o 
   8   8   3       13.69       16.73      4.93 o 
   9   8   3      131.99      156.62     10.01 o 
  10   8   3        1.59        4.92      4.93 o 
  11   8   3        9.19       14.93      6.17 o 
 -13   9   3        5.14       10.22      5.39 o 
 -12   9   3        0.47       -3.23      3.23 o 
 -11   9   3       12.08       13.46      3.89 o 
 -10   9   3      130.17      117.31      6.93 o 
  -9   9   3      335.78      315.26      9.07 o 
  -8   9   3       60.80       63.98      3.87 o 
  -7   9   3      301.05      275.51      7.41 o 
  -6   9   3        1.69        0.03      2.42 o 
  -5   9   3      188.33      148.99      5.54 o 
  -4   9   3      147.06      145.87      4.64 o 
  -3   9   3     1249.73     1263.21     37.03 o 
  -2   9   3      201.81      180.77      4.96 o 
  -1   9   3     1132.09     1346.98     17.25 o 
   0   9   3      325.92      256.88      8.23 o 
   1   9   3       32.98       17.12      2.79 o 
   2   9   3     1232.96     1148.81     17.92 o 
   3   9   3      613.27      600.38     13.31 o 
   4   9   3        6.59       -0.02      2.27 o 
   5   9   3      317.38      301.05     16.49 o 
   6   9   3      379.88      368.08     14.16 o 
   7   9   3      114.75      123.66      8.60 o 
   8   9   3       33.88       49.00      6.60 o 
   9   9   3      414.17      450.78     16.39 o 
  10   9   3       18.73       16.16      5.97 o 
  11   9   3        2.37        9.70      5.98 o 
 -13  10   3       67.77       80.86      7.16 o 
 -12  10   3       90.22      113.06      6.25 o 
 -11  10   3        5.30        8.07      3.70 o 
 -10  10   3      141.80      175.09      7.67 o 
  -9  10   3       43.62       29.15      4.32 o 
  -8  10   3        0.03       -2.87      2.87 o 
  -7  10   3      170.76      157.78      5.53 o 
  -6  10   3      359.35      303.60     10.49 o 
  -5  10   3       30.40       56.89      3.41 o 
  -4  10   3      389.85      288.05      6.26 o 
  -3  10   3     1661.30     1625.84     20.10 o 
  -2  10   3      204.97      207.00      5.32 o 
  -1  10   3        2.23       -1.94      1.94 o 
   0  10   3       23.15       22.25      2.94 o 
   1  10   3      558.28      566.59     11.70 o 
   2  10   3       10.49        2.67      2.40 o 
   3  10   3       16.01       20.06      3.65 o 
   4  10   3      433.49      469.39     12.16 o 
   5  10   3      916.36      898.04     43.14 o 
   6  10   3      133.85      109.21      8.10 o 
   7  10   3       51.33       38.60      6.66 o 
   8  10   3       51.75       67.55     14.70 o 
   9  10   3        0.17       -3.21      4.52 o 
  10  10   3        0.00       -0.26      6.14 o 
  11  10   3        0.20        4.18      6.11 o 
 -13  11   3        0.57       -0.90      4.95 o 
 -12  11   3       14.43       22.69      6.46 o 
 -11  11   3        4.87        2.23      4.17 o 
 -10  11   3       60.67       59.04      5.98 o 
  -9  11   3        1.56       -1.04      3.44 o 
  -8  11   3       36.54       37.80      5.60 o 
  -7  11   3        0.31        1.82      2.98 o 
  -6  11   3       11.37        9.55      3.11 o 
  -5  11   3      340.38      344.60      6.98 o 
  -4  11   3       24.32       31.88      2.82 o 
  -3  11   3       35.36       28.48      2.82 o 
  -2  11   3      225.23      228.47      7.72 o 
  -1  11   3     1458.82     1345.04     18.49 o 
   0  11   3      544.58      733.92     12.57 o 
   1  11   3      542.19      467.61     10.92 o 
   2  11   3      186.29      170.32      6.73 o 
   3  11   3       66.63       47.61      5.52 o 
   4  11   3      420.39      374.66     13.57 o 
   5  11   3      321.70      334.91     18.85 o 
   6  11   3       17.57       37.19      6.00 o 
   7  11   3      187.04      140.76      9.58 o 
   8  11   3       10.43       15.71      5.62 o 
   9  11   3        8.23        7.71      5.66 o 
  10  11   3       50.69       66.21      8.73 o 
 -12  12   3        3.22        1.88      4.98 o 
 -11  12   3       10.05       13.51      5.25 o 
 -10  12   3        4.17        6.93      4.30 o 
  -9  12   3      205.26      237.84     10.47 o 
  -8  12   3       86.52      100.85      7.37 o 
  -7  12   3      232.84      216.96      7.92 o 
  -6  12   3      613.90      672.25     13.81 o 
  -5  12   3       59.64       66.97      3.73 o 
  -4  12   3      333.56      368.36      9.70 o 
  -3  12   3       67.97       60.33      4.57 o 
  -2  12   3      330.19      305.01      7.51 o 
  -1  12   3      107.05       85.75      4.81 o 
   0  12   3      210.26      238.49      7.39 o 
   1  12   3      546.56      518.97     10.87 o 
   2  12   3      193.86      193.26      6.93 o 
   3  12   3        1.42       -0.72      3.33 o 
   4  12   3        1.94       -2.00      4.24 o 
   5  12   3      206.68      179.58     10.23 o 
   6  12   3       96.98       84.52      8.00 o 
   7  12   3      117.42      111.20      9.20 o 
   8  12   3       95.38       88.32      8.91 o 
   9  12   3      161.32      169.03     11.57 o 
  10  12   3        8.73       13.67      6.58 o 
 -12  13   3       30.77       32.33      6.47 o 
 -11  13   3        5.96       -2.52      5.37 o 
 -10  13   3       90.32       80.56      7.59 o 
  -9  13   3      158.43      151.36     15.03 o 
  -8  13   3      141.57      158.86      9.21 o 
  -7  13   3       72.35       60.06      5.82 o 
  -6  13   3        0.08       -2.66      3.49 o 
  -5  13   3       44.50       42.87      5.25 o 
  -4  13   3      313.44      310.00     10.42 o 
  -3  13   3      408.81      389.48     10.99 o 
  -2  13   3      434.73      446.04     10.92 o 
  -1  13   3       49.85       61.66      4.86 o 
   0  13   3      857.29      889.41     15.11 o 
   1  13   3      114.47      104.64      5.57 o 
   2  13   3       17.14       12.54      3.76 o 
   3  13   3      145.34      134.63      8.63 o 
   4  13   3      298.38      264.59     34.30 o 
   5  13   3      320.30      332.58     17.27 o 
   6  13   3       63.46       53.19      9.24 o 
   7  13   3       75.46       80.66      8.64 o 
   8  13   3      156.35      201.67     12.38 o 
   9  13   3        9.41       29.07      7.49 o 
 -11  14   3        0.45        4.20      5.31 o 
 -10  14   3       17.90       19.80      5.64 o 
  -9  14   3        2.93       -2.14      4.66 o 
  -8  14   3        1.23        8.13      4.79 o 
  -7  14   3       42.70       40.16      5.61 o 
  -6  14   3        1.29        3.78      3.98 o 
  -5  14   3       46.64       54.37      5.81 o 
  -4  14   3      748.23      804.99     19.25 o 
  -3  14   3       15.83       30.47      4.19 o 
  -2  14   3      556.24      555.43     12.85 o 
  -1  14   3       20.48       16.51      3.73 o 
   0  14   3      352.31      310.49      9.82 o 
   1  14   3       10.99        7.82      3.40 o 
   2  14   3       15.52       17.44      4.22 o 
   3  14   3      687.52      657.36     15.58 o 
   4  14   3        9.49        3.27      4.94 o 
   5  14   3      146.03      165.38     28.62 o 
   6  14   3       17.79        4.83      6.70 o 
   7  14   3       60.36       58.03     10.49 o 
   8  14   3       12.57       13.04      8.06 o 
   9  14   3        0.09       -9.55      9.55 o 
 -11  15   3       21.96       43.07      7.39 o 
 -10  15   3        6.76       -0.87      5.18 o 
  -9  15   3       19.19       15.44     13.86 o 
  -8  15   3      110.91      109.75      9.07 o 
  -7  15   3       32.98       22.78      5.44 o 
  -6  15   3        0.53        2.43      4.35 o 
  -5  15   3       50.30       62.65      6.53 o 
  -4  15   3      201.16      191.30     21.11 o 
  -3  15   3        1.47        0.86      3.93 o 
  -2  15   3       71.57       56.03      5.34 o 
  -1  15   3      147.61      132.43      7.13 o 
   0  15   3      397.77      408.26     12.96 o 
   1  15   3       33.91       56.45      6.20 o 
   2  15   3       67.88       70.92      6.65 o 
   3  15   3       21.82       26.46      6.21 o 
   4  15   3        1.93        1.22     10.20 o 
   5  15   3        2.63        4.55      5.46 o 
   6  15   3       17.89       10.62     11.17 o 
   7  15   3       11.62       21.51     11.82 o 
   8  15   3       17.50       15.38     11.76 o 
 -10  16   3      167.74      170.08     11.61 o 
  -9  16   3      128.54      155.16     11.62 o 
  -8  16   3        0.86       -4.70      4.70 o 
  -7  16   3        0.81       -2.35      4.10 o 
  -6  16   3       81.69       93.67      7.75 o 
  -5  16   3       25.20       38.95      6.04 o 
  -4  16   3        0.22        2.70      4.30 o 
  -3  16   3       51.72       40.75      5.98 o 
  -2  16   3       30.81       30.13      4.94 o 
  -1  16   3       79.15       87.35      7.33 o 
   0  16   3       79.19       72.03      8.33 o 
   1  16   3      134.93      117.16      9.25 o 
   2  16   3       47.01       34.07      5.93 o 
   3  16   3        2.59        7.72      5.62 o 
   4  16   3       55.43       40.64      9.30 o 
   5  16   3        8.15       10.24      7.50 o 
   6  16   3       13.68       29.28      9.52 o 
   7  16   3        2.69        5.72      7.78 o 
   8  16   3      125.80      194.11     24.58 o 
  -9  17   3        0.52        1.49      5.67 o 
  -8  17   3        1.47        1.67      8.20 o 
  -7  17   3        0.27        2.28      5.55 o 
  -6  17   3        2.31        6.87      4.98 o 
  -5  17   3       22.50       23.59      5.80 o 
  -4  17   3       89.02       88.74      8.29 o 
  -3  17   3       99.80       73.35      8.63 o 
  -2  17   3      221.04      203.59     12.41 o 
  -1  17   3      163.99      160.04      9.47 o 
   0  17   3       62.71       79.86      7.63 o 
   1  17   3      361.39      372.81     13.39 o 
   2  17   3       92.68      115.73     10.38 o 
   3  17   3      110.41      129.95     11.81 o 
   4  17   3       33.04       44.79      9.88 o 
   5  17   3        0.14       -6.54      6.54 o 
   6  17   3      105.15      134.92     14.69 o 
   7  17   3       70.23      111.04     14.41 o 
  -9  18   3        7.86        8.05      6.94 o 
  -8  18   3       46.75       34.73      9.89 o 
  -7  18   3      290.23      332.35     16.14 o 
  -6  18   3       23.36       34.37      6.70 o 
  -5  18   3        1.22       -0.01      5.63 o 
  -4  18   3       63.94       63.51      8.74 o 
  -3  18   3        0.65       10.78      7.38 o 
  -2  18   3      201.02      210.69     14.63 o 
  -1  18   3       61.69       66.39      8.70 o 
   0  18   3       46.66       42.46      6.51 o 
   1  18   3       53.25       44.03      8.03 o 
   2  18   3       38.45       26.11      7.22 o 
   3  18   3       40.66       58.03      9.00 o 
   4  18   3      196.53      245.98     17.90 o 
   5  18   3       74.23       77.27     12.96 o 
   6  18   3       29.60       38.29     15.17 o 
  -8  19   3        6.96       10.38      8.92 o 
  -7  19   3       10.81       15.55      9.16 o 
  -6  19   3       35.16       45.15     13.87 o 
  -5  19   3       15.95        5.59      6.78 o 
  -4  19   3        0.68        4.72     12.19 o 
  -3  19   3      111.07      126.64     11.20 o 
  -2  19   3        1.19        2.08      5.75 o 
  -1  19   3       59.70       70.30      9.53 o 
   0  19   3       22.67       44.84     10.88 o 
   1  19   3        5.39       -0.87      8.48 o 
   2  19   3       59.44       38.40      9.29 o 
   3  19   3       98.45      101.81     11.06 o 
   4  19   3        2.91        2.49      8.60 o 
   5  19   3        0.35       -8.17      8.21 o 
  -7  20   3        3.36       -5.86     11.01 o 
  -6  20   3        0.19       -4.42      6.90 o 
  -5  20   3       86.89      111.72     11.75 o 
  -4  20   3       40.35       56.62      9.47 o 
  -3  20   3       18.77       11.02      7.64 o 
  -2  20   3        2.01       -5.16      7.47 o 
  -1  20   3       43.52       44.68     11.66 o 
   0  20   3      114.24      151.04     16.15 o 
   1  20   3       52.42       85.87     14.22 o 
   2  20   3        0.46       -5.14      8.32 o 
   3  20   3       24.02       11.63      7.78 o 
   4  20   3       12.18       -1.14      8.79 o 
  -5  21   3       10.26       10.74     11.11 o 
  -4  21   3        0.00        1.47      6.75 o 
  -3  21   3        0.10       -6.45      6.45 o 
  -2  21   3        0.45       -6.81      8.47 o 
  -1  21   3       41.51       73.30     20.34 o 
   0  21   3       55.04       59.23     17.07 o 
   1  21   3        3.20        4.34     12.60 o 
   2  21   3        6.67       -1.13     13.72 o 
   3  21   3        3.74       -9.11      9.40 o 
  -2  22   3        0.53       -7.18     12.68 o 
  -1  22   3       45.81       24.33     11.20 o 
   0  22   3        7.10        3.79      9.78 o 
 -15   0   4       61.57       50.23      9.33 o 
 -14   0   4        8.65        7.67      6.41 o 
 -13   0   4      130.61      133.59      9.62 o 
 -12   0   4      503.57      510.38     17.05 o 
 -11   0   4      429.60      420.21     16.78 o 
 -10   0   4      623.29      612.21     19.69 o 
  -9   0   4     1586.73     1667.42     29.04 o 
  -8   0   4     3725.52     3701.42     81.20 o 
  -7   0   4       17.78       32.84      3.43 o 
  -6   0   4      646.07      520.00     14.32 o 
  -4   0   4     4616.92     4740.76     75.00 o 
  -3   0   4     1229.97     1288.39     34.07 o 
  -2   0   4       54.49      172.60      6.04 o 
  -1   0   4     1750.61     2632.64     46.75 o 
   0   0   4     1061.11      773.21     17.89 o 
   1   0   4     1472.73     1254.90     21.49 o 
   2   0   4     2355.57     2683.07     50.33 o 
   3   0   4      162.82      141.07      7.99 o 
   4   0   4       54.27       10.82      3.54 o 
   5   0   4       42.74       19.45      8.86 o 
   6   0   4      763.72      701.60     20.36 o 
   7   0   4      607.67      509.83     26.46 o 
   8   0   4      183.97      180.37     16.81 o 
   9   0   4       46.76       44.73     11.43 o 
  10   0   4       62.05       97.65     14.93 o 
  11   0   4       56.06      101.60     16.26 o 
 -15   1   4       33.02       40.42      6.23 o 
 -14   1   4      102.71      110.61     10.44 o 
 -13   1   4       81.35       65.04      3.50 o 
 -12   1   4      225.80      236.95      7.53 o 
 -11   1   4      216.95      221.15      6.54 o 
 -10   1   4       53.16       44.51      2.91 o 
  -9   1   4      233.03      205.43      5.49 o 
  -8   1   4     2028.28     2044.29     35.20 o 
  -7   1   4      709.86      666.86     13.64 o 
  -6   1   4      992.32      796.81     21.51 o 
  -5   1   4     2222.65     2003.24     49.91 o 
  -4   1   4     4774.16     4485.10    243.54 o 
  -3   1   4     1658.09     1458.58     22.17 o 
  -2   1   4      383.39      385.16      5.84 o 
  -1   1   4     5215.59     5078.93     49.42 o 
   0   1   4      781.62      518.38     10.09 o 
   1   1   4      796.35      704.35      9.28 o 
   2   1   4      111.03      159.87      5.58 o 
   3   1   4     3196.51     3685.46     42.42 o 
   4   1   4        1.32       -0.11      1.73 o 
   5   1   4        6.08        4.68      2.34 o 
   6   1   4      204.32      199.84      7.40 o 
   7   1   4      182.35      117.26     20.55 o 
   8   1   4       12.80        1.90      5.80 o 
   9   1   4       12.54       10.72      5.81 o 
  10   1   4       59.18       94.22     30.59 o 
  11   1   4       17.04       17.66      7.72 o 
 -14   2   4       93.22       84.30      5.01 o 
 -13   2   4       10.86        7.39      3.35 o 
 -12   2   4       29.51       22.03      3.31 o 
 -11   2   4       13.18       10.00      2.49 o 
 -10   2   4       66.74       51.83      4.40 o 
  -9   2   4        1.08        5.92      2.01 o 
  -8   2   4      127.66      101.39      5.61 o 
  -7   2   4        2.85        5.34      2.31 o 
  -6   2   4       89.72      120.08      3.84 o 
  -5   2   4     1114.24     1441.97     20.88 o 
  -4   2   4     1601.74     1549.48     23.07 o 
  -3   2   4        1.07       23.07      1.51 o 
  -2   2   4     3281.99     3210.02     32.17 o 
  -1   2   4        1.14       -0.73      1.05 o 
   0   2   4      129.08      125.32      3.34 o 
   1   2   4       19.61       35.91      2.31 o 
   2   2   4      536.61      488.31     10.23 o 
   3   2   4      741.81      620.53     12.32 o 
   4   2   4      125.50      114.17      6.44 o 
   5   2   4        0.52        2.53      2.13 o 
   6   2   4      448.01      430.59      9.86 o 
   7   2   4      175.51      171.79      8.75 o 
   8   2   4      228.21      286.04     14.87 o 
   9   2   4       28.38       21.31      6.68 o 
  10   2   4       30.67       12.87      8.52 o 
  11   2   4        6.07       -5.21      5.82 o 
 -14   3   4       21.42       38.68      4.11 o 
 -13   3   4        9.29        9.64      3.55 o 
 -12   3   4      495.53      462.65     15.56 o 
 -11   3   4       90.98       83.66      4.44 o 
 -10   3   4        0.15       -2.79      2.79 o 
  -9   3   4        9.98       15.25      3.30 o 
  -8   3   4      152.07      197.03      9.21 o 
  -7   3   4       13.18       33.62      2.95 o 
  -6   3   4      214.78      262.41      8.63 o 
  -5   3   4        0.44        0.33      0.81 o 
  -4   3   4     1590.81     1961.03     24.69 o 
  -3   3   4      910.34     1430.96     15.72 o 
  -2   3   4      574.23      881.56     10.20 o 
  -1   3   4        6.99       12.06      1.31 o 
   0   3   4      819.45      933.95     10.59 o 
   1   3   4     1766.27     2291.75     23.38 o 
   2   3   4     1557.10     1872.58     23.99 o 
   3   3   4      330.52      419.42      9.41 o 
   4   3   4     2233.07     2607.50     36.23 o 
   5   3   4       50.40       41.45      4.10 o 
   6   3   4     1215.23     1237.05     21.73 o 
   7   3   4      632.11      624.41     14.60 o 
   8   3   4      238.12      209.37     12.03 o 
   9   3   4       29.67       29.99      7.32 o 
  10   3   4        1.47       -5.07     11.22 o 
  11   3   4      102.05      153.04     13.49 o 
 -14   4   4       90.38       92.28      6.42 o 
 -13   4   4       30.92       36.09      7.56 o 
 -12   4   4       76.43       83.73      7.49 o 
 -11   4   4       82.94       70.45      3.68 o 
 -10   4   4      147.36      140.11      8.10 o 
  -9   4   4      202.74      184.22      8.73 o 
  -8   4   4     1486.90     1540.59     25.14 o 
  -7   4   4      132.88      128.33      5.66 o 
  -6   4   4        6.00        2.82      1.24 o 
  -5   4   4     3686.07     4048.42     42.25 o 
  -4   4   4      101.79       97.03      3.24 o 
  -3   4   4       50.45       56.50      2.19 o 
  -2   4   4     1414.64     1690.08     18.88 o 
  -1   4   4       33.81       60.50      2.50 o 
   0   4   4      258.09      279.33      5.02 o 
   1   4   4      957.02     1107.24     15.88 o 
   2   4   4     1284.88     1305.81     18.37 o 
   3   4   4      796.96      775.24     13.09 o 
   4   4   4      581.31      648.43     12.11 o 
   5   4   4      114.63      104.28      6.67 o 
   6   4   4      140.03      135.31      8.86 o 
   7   4   4     1190.22     1079.26     20.66 o 
   8   4   4       15.59       12.95      6.72 o 
   9   4   4       83.54       76.75      7.81 o 
  10   4   4       38.43       36.40      6.74 o 
  11   4   4       19.08       14.90      7.15 o 
 -14   5   4       54.51       65.62      4.75 o 
 -13   5   4        2.44       -0.86      3.94 o 
 -12   5   4      113.82      119.97      6.92 o 
 -11   5   4      247.34      279.22      8.46 o 
 -10   5   4      675.31      688.60     19.52 o 
  -9   5   4      328.96      358.62     15.69 o 
  -8   5   4       29.39       47.16      5.21 o 
  -7   5   4      471.44      458.33      7.86 o 
  -6   5   4      266.51      256.65      5.09 o 
  -5   5   4     3924.33     4142.64     43.78 o 
  -4   5   4       38.16       68.17      3.00 o 
  -3   5   4     2495.74     2410.39     24.96 o 
  -2   5   4        3.69       12.13      1.59 o 
  -1   5   4      919.19      902.40     12.12 o 
   0   5   4      388.48      391.09      6.77 o 
   1   5   4       86.08      161.57      5.29 o 
   2   5   4        1.48        0.00      1.75 o 
   3   5   4      972.04     1216.67     18.05 o 
   4   5   4      542.04      611.98     11.84 o 
   5   5   4      299.56      310.58      8.36 o 
   6   5   4     1294.57     1316.98     27.16 o 
   7   5   4      203.47      198.05     10.14 o 
   8   5   4       26.95       19.54      5.27 o 
   9   5   4       11.70        7.26      4.96 o 
  10   5   4        5.65        1.57      5.05 o 
  11   5   4        0.10        5.32      6.57 o 
 -14   6   4       10.58        2.98      3.76 o 
 -13   6   4        8.52       17.70      4.14 o 
 -12   6   4        2.74        2.53      3.14 o 
 -11   6   4        1.91        2.03      2.94 o 
 -10   6   4      183.46      197.17      5.75 o 
  -9   6   4       88.99       88.74      3.79 o 
  -8   6   4       72.94       59.44      2.66 o 
  -7   6   4      140.83      174.15      6.98 o 
  -6   6   4      163.75      179.29      4.72 o 
  -5   6   4      402.84      417.65      7.63 o 
  -4   6   4      136.94      297.08      6.45 o 
  -3   6   4      377.08      343.76      7.14 o 
  -2   6   4       13.35        7.82      1.56 o 
  -1   6   4     2993.47     3446.59     39.60 o 
   0   6   4       60.05       59.63      3.14 o 
   1   6   4      358.04      275.26      7.86 o 
   2   6   4      933.12      832.78     14.78 o 
   3   6   4       65.22       43.45      3.53 o 
   4   6   4       10.06        1.33      2.58 o 
   5   6   4      338.44      367.57      9.93 o 
   6   6   4       75.03       78.62      6.94 o 
   7   6   4       97.03      126.05      8.56 o 
   8   6   4        0.40        4.37      4.71 o 
   9   6   4       61.86       90.54      8.37 o 
  10   6   4       52.81       66.91      8.19 o 
  11   6   4       98.11      108.96     10.33 o 
 -14   7   4        0.97        6.05      3.39 o 
 -13   7   4       77.53      103.16      5.40 o 
 -12   7   4       18.90        8.11      3.68 o 
 -11   7   4      102.45       94.34      6.01 o 
 -10   7   4        9.10        8.86      2.12 o 
  -9   7   4       13.94       19.35      3.27 o 
  -8   7   4     2808.53     2670.73     34.59 o 
  -7   7   4     1055.57      973.14     13.83 o 
  -6   7   4      357.60      291.14      6.60 o 
  -5   7   4      345.94      245.82      6.14 o 
  -4   7   4      341.00      532.90      8.17 o 
  -3   7   4        6.84        2.84      1.74 o 
  -2   7   4      430.69      248.92      6.07 o 
  -1   7   4      396.95      357.04      7.23 o 
   0   7   4      202.37      188.85      6.59 o 
   1   7   4     2161.99     2065.91     30.04 o 
   2   7   4      356.06      336.31      9.30 o 
   3   7   4        4.23        1.23      2.27 o 
   4   7   4     1017.77     1069.42     19.37 o 
   5   7   4        8.43       15.36      4.08 o 
   6   7   4        0.55        1.55      5.31 o 
   7   7   4        5.12        9.00      4.55 o 
   8   7   4      151.65      193.89     10.88 o 
   9   7   4       39.67       27.39      6.41 o 
  10   7   4       14.21       21.59      6.04 o 
  11   7   4       56.87       58.30      8.80 o 
 -14   8   4       54.95       59.15      5.55 o 
 -13   8   4      104.67       95.16      4.82 o 
 -12   8   4        1.22        0.06      2.43 o 
 -11   8   4        0.56        1.40      2.19 o 
 -10   8   4       12.31       11.95      6.43 o 
  -9   8   4      358.05      346.60     10.08 o 
  -8   8   4      516.91      446.83      9.90 o 
  -7   8   4       49.79       30.47      2.96 o 
  -6   8   4      164.88      161.78      5.45 o 
  -5   8   4      346.37      323.00      7.52 o 
  -4   8   4      170.55      202.02      5.07 o 
  -3   8   4     1099.80     1111.23     25.02 o 
  -2   8   4      232.61      164.74      5.57 o 
  -1   8   4      396.65      314.33      7.05 o 
   0   8   4      100.31       60.65      4.87 o 
   1   8   4       89.70      128.04      5.98 o 
   2   8   4        6.98       10.34      2.61 o 
   3   8   4      187.49      173.90      7.16 o 
   4   8   4       81.74       98.31      5.88 o 
   5   8   4      733.93      785.28     16.58 o 
   6   8   4        0.41       -0.30      3.94 o 
   7   8   4        1.98        0.07      4.17 o 
   8   8   4       45.72       45.13      6.88 o 
   9   8   4       17.99       26.26      6.47 o 
  10   8   4        0.19       -0.33      8.46 o 
 -13   9   4       46.24       54.44      5.50 o 
 -12   9   4      185.24      231.91     11.94 o 
 -11   9   4       64.28       45.63      4.31 o 
 -10   9   4      279.64      274.03     10.34 o 
  -9   9   4     1146.98     1131.80     22.68 o 
  -8   9   4        3.54        6.24      2.60 o 
  -7   9   4       81.85       95.68      4.64 o 
  -6   9   4       24.20        1.77      2.32 o 
  -5   9   4      116.81       78.59      4.32 o 
  -4   9   4        7.74        3.30      1.95 o 
  -3   9   4      436.31      483.74      9.64 o 
  -2   9   4      383.37      427.81      7.88 o 
  -1   9   4      384.92      426.61      9.50 o 
   0   9   4      215.81      372.92      9.92 o 
   1   9   4      101.51       72.03      5.00 o 
   2   9   4       28.68       27.65      3.38 o 
   3   9   4      392.97      385.51     10.86 o 
   4   9   4      178.05      175.45      9.15 o 
   5   9   4       20.77       15.95      4.31 o 
   6   9   4      330.97      365.31     13.78 o 
   7   9   4      121.33      146.15      9.66 o 
   8   9   4       17.71       20.79      5.78 o 
   9   9   4       20.24       26.34      6.35 o 
  10   9   4       58.82       44.01      7.86 o 
 -13  10   4        4.32        2.53      4.28 o 
 -12  10   4        0.07        2.12      3.92 o 
 -11  10   4       34.03       33.10      4.37 o 
 -10  10   4       14.83        3.08      3.34 o 
  -9  10   4       35.25       28.47      4.13 o 
  -8  10   4       39.11       27.81      6.13 o 
  -7  10   4        6.82       10.76      2.92 o 
  -6  10   4     2027.65     2119.59     27.60 o 
  -5  10   4      989.13      964.89     13.36 o 
  -4  10   4        5.35        6.50      2.14 o 
  -3  10   4       16.40       12.95      2.32 o 
  -2  10   4        5.83        8.83      2.32 o 
  -1  10   4     1005.16     1080.27     18.58 o 
   0  10   4        5.79       11.11      2.93 o 
   1  10   4      154.58      166.87      7.40 o 
   2  10   4      191.52      224.49     12.76 o 
   3  10   4      378.71      363.53     10.91 o 
   4  10   4      254.47      262.82      9.63 o 
   5  10   4       41.45       32.82      6.00 o 
   6  10   4        3.63        1.83      4.64 o 
   7  10   4       18.53       15.43      5.59 o 
   8  10   4        0.55       -0.05      5.10 o 
   9  10   4        0.31        7.98      5.67 o 
  10  10   4      199.87      196.29     14.31 o 
 -13  11   4        0.05       -4.36      4.36 o 
 -12  11   4        2.66        4.46      4.25 o 
 -11  11   4       15.00       11.04      4.37 o 
 -10  11   4       97.09       85.27      6.62 o 
  -9  11   4      490.07      509.17     12.78 o 
  -8  11   4       18.55       16.94      3.95 o 
  -7  11   4        1.34       -2.96      2.96 o 
  -6  11   4       46.51       59.51      4.64 o 
  -5  11   4        0.03       -1.79      2.00 o 
  -4  11   4        0.79        0.57      2.14 o 
  -3  11   4      160.06      179.66      5.93 o 
  -2  11   4       30.57       36.01      3.21 o 
  -1  11   4      113.76      125.35      5.37 o 
   0  11   4       24.00       19.54      3.57 o 
   1  11   4      688.09      661.17     18.39 o 
   2  11   4       35.67       30.46      5.03 o 
   3  11   4       12.66       22.88      4.21 o 
   4  11   4      125.31      108.95      6.90 o 
   5  11   4        0.60       -1.08      4.73 o 
   6  11   4        4.31       -2.46      4.16 o 
   7  11   4       10.70       13.91      5.60 o 
   8  11   4       51.30       68.82      8.32 o 
   9  11   4       35.20       25.19      6.97 o 
  10  11   4       10.69        0.03      7.00 o 
 -12  12   4        0.00       -1.10      4.29 o 
 -11  12   4        0.68       -1.23      4.21 o 
 -10  12   4        0.33       -4.71      4.71 o 
  -9  12   4       74.03       55.43      6.11 o 
  -8  12   4       12.95        8.93      4.56 o 
  -7  12   4      709.25      709.84     14.27 o 
  -6  12   4       70.73       79.00      8.32 o 
  -5  12   4      112.68       98.86      4.73 o 
  -4  12   4     1169.02     1114.17     19.89 o 
  -3  12   4        0.15        1.46      2.38 o 
  -2  12   4       34.55       49.02      4.04 o 
  -1  12   4      589.96      567.27     11.31 o 
   0  12   4      183.52      203.29      7.07 o 
   1  12   4       96.37      109.96      6.15 o 
   2  12   4       65.53       57.05      6.23 o 
   3  12   4      147.53      138.17      8.82 o 
   4  12   4       58.46       61.04      8.93 o 
   5  12   4      244.53      252.65     12.58 o 
   6  12   4       94.68       88.17      8.72 o 
   7  12   4       22.50       10.45      8.88 o 
   8  12   4       28.06       22.96      6.76 o 
   9  12   4      106.77      108.36     19.55 o 
 -12  13   4       24.50       27.46     10.61 o 
 -11  13   4      136.93      180.96     12.13 o 
 -10  13   4      109.85      165.07     11.72 o 
  -9  13   4       35.36       46.64      6.32 o 
  -8  13   4       57.64       47.87      6.35 o 
  -7  13   4       61.32       57.66      6.07 o 
  -6  13   4      236.37      293.01     10.33 o 
  -5  13   4      364.65      396.50     11.90 o 
  -4  13   4       22.95        8.66      2.62 o 
  -3  13   4      462.15      420.02     10.67 o 
  -2  13   4      507.90      491.40     11.74 o 
  -1  13   4        4.86        2.87      2.91 o 
   0  13   4      106.52      106.87      5.74 o 
   1  13   4       82.06       62.65      5.29 o 
   2  13   4        0.07       -3.48      3.48 o 
   3  13   4        7.72        5.83      4.66 o 
   4  13   4        2.51        0.55      5.66 o 
   5  13   4      103.05      132.24     12.14 o 
   6  13   4        1.28       -3.84      4.91 o 
   7  13   4        0.22        3.87      5.70 o 
   8  13   4       26.97        9.18     13.99 o 
   9  13   4        5.16       -7.45     17.86 o 
 -11  14   4        3.46       -4.70      4.70 o 
 -10  14   4       25.02       21.76      5.84 o 
  -9  14   4       68.63       80.73      7.77 o 
  -8  14   4      137.01      135.66      9.17 o 
  -7  14   4        7.09        2.97      4.04 o 
  -6  14   4      385.40      391.22     12.40 o 
  -5  14   4        1.56       -2.47      3.36 o 
  -4  14   4       73.67       56.77      6.08 o 
  -3  14   4       66.62       62.56      5.13 o 
  -2  14   4      353.29      405.25     11.13 o 
  -1  14   4       42.98       50.39      5.02 o 
   0  14   4      226.85      236.96      9.85 o 
   1  14   4      162.97      187.83      9.18 o 
   2  14   4        0.21        2.70      4.65 o 
   3  14   4      180.49      246.28     21.86 o 
   4  14   4       16.09        5.18      8.45 o 
   5  14   4       29.40       29.41     11.34 o 
   6  14   4       47.97       42.95     13.86 o 
   7  14   4       29.31       16.65     12.31 o 
   8  14   4        0.01       19.04      8.53 o 
 -11  15   4       13.03       -1.48      5.38 o 
 -10  15   4       37.80       17.20      6.34 o 
  -9  15   4       33.95       31.49      6.85 o 
  -8  15   4       14.49       16.32      5.73 o 
  -7  15   4       26.69       39.91      6.13 o 
  -6  15   4       46.45       44.36      6.04 o 
  -5  15   4      116.29       89.27      7.15 o 
  -4  15   4        7.05        4.63      4.17 o 
  -3  15   4       48.74       45.70      6.29 o 
  -2  15   4      229.14      256.85      9.33 o 
  -1  15   4      104.17      101.32      7.23 o 
   0  15   4      242.53      245.57     10.46 o 
   1  15   4      275.28      289.94     11.43 o 
   2  15   4      481.94      562.45     23.47 o 
   3  15   4       33.36       51.96      9.44 o 
   4  15   4        9.44       19.78      7.63 o 
   5  15   4      119.00      142.58     19.17 o 
   6  15   4       13.00       11.34     11.04 o 
   7  15   4       94.49       68.79     17.07 o 
   8  15   4       54.07       65.10     17.00 o 
 -10  16   4        7.68       10.68      6.34 o 
  -9  16   4       11.60        7.61      6.02 o 
  -8  16   4       15.87       13.00      6.02 o 
  -7  16   4       25.95       25.87      5.60 o 
  -6  16   4        1.32        2.84      6.34 o 
  -5  16   4       16.81        9.22      5.38 o 
  -4  16   4      361.57      407.24     17.37 o 
  -3  16   4      147.09      137.73      8.82 o 
  -2  16   4       27.43       24.69      6.18 o 
  -1  16   4      458.42      483.43     14.75 o 
   0  16   4        2.96        7.49      4.33 o 
   1  16   4       25.82       44.36      6.80 o 
   2  16   4      422.07      479.54     21.44 o 
   3  16   4       30.85       50.19      9.85 o 
   4  16   4      174.38      177.63     14.84 o 
   5  16   4       63.77       88.22     12.28 o 
   6  16   4        1.21        4.11     10.66 o 
   7  16   4       95.66      147.92     22.41 o 
 -10  17   4        0.34       -0.76      7.40 o 
  -9  17   4        0.24        2.38      5.72 o 
  -8  17   4       96.09      107.39      9.92 o 
  -7  17   4        0.24       -2.42      5.77 o 
  -6  17   4        9.56       17.27      5.75 o 
  -5  17   4       14.67       19.28      5.63 o 
  -4  17   4       57.86       61.19     10.72 o 
  -3  17   4       56.70       41.21      7.30 o 
  -2  17   4      218.93      213.59     12.73 o 
  -1  17   4      171.63      161.03     11.46 o 
   0  17   4       14.75       10.19      5.33 o 
   1  17   4       17.07       17.82      5.57 o 
   2  17   4        1.73        4.94      5.70 o 
   3  17   4       10.57        9.76     11.50 o 
   4  17   4        3.22        1.96      7.75 o 
   5  17   4       10.10       11.22     11.13 o 
   6  17   4        8.07        6.91      8.87 o 
  -9  18   4        7.25        1.84     10.09 o 
  -8  18   4        7.61       12.41      6.84 o 
  -7  18   4        8.40        6.48      6.66 o 
  -6  18   4       15.21       19.46      6.03 o 
  -5  18   4       72.52       66.31     10.06 o 
  -4  18   4       11.16       10.49      6.38 o 
  -3  18   4        4.13       -0.41      5.69 o 
  -2  18   4       79.54       60.33      8.75 o 
  -1  18   4       20.70       19.78      6.95 o 
   0  18   4        8.50       10.21      8.96 o 
   1  18   4      111.19      137.83     11.55 o 
   2  18   4        3.34        5.58     11.46 o 
   3  18   4       14.80       11.79     11.11 o 
   4  18   4       82.03       97.85     21.30 o 
   5  18   4        6.84       11.23      9.15 o 
   6  18   4       38.84       23.81     10.83 o 
  -8  19   4       54.47       50.32     10.71 o 
  -7  19   4       19.44        9.54      7.82 o 
  -6  19   4       29.33       74.41     11.38 o 
  -5  19   4        2.41       -2.31      6.36 o 
  -4  19   4       29.73       24.78      7.44 o 
  -3  19   4       54.23       48.98      8.90 o 
  -2  19   4        0.53       -4.92      5.77 o 
  -1  19   4      145.39      145.25     12.20 o 
   0  19   4        0.29       -0.68      8.66 o 
   1  19   4       81.93      100.71     14.08 o 
   2  19   4        7.69       16.27      9.57 o 
   3  19   4       74.81       76.09     13.31 o 
   4  19   4        3.47       10.98     10.64 o 
   5  19   4       58.29       75.25     17.70 o 
  -6  20   4        2.01       -6.91      6.91 o 
  -5  20   4       17.76       23.39      8.37 o 
  -4  20   4        0.22       -5.83      5.83 o 
  -3  20   4       96.80      103.29     11.46 o 
  -2  20   4        0.01        6.91      6.91 o 
  -1  20   4       45.12       13.31      9.89 o 
   0  20   4      271.04      349.03     22.49 o 
   1  20   4      137.80      154.57     16.84 o 
   2  20   4        5.85       21.18     14.70 o 
   3  20   4       84.96       65.81     18.23 o 
  -5  21   4       42.92       36.99      9.55 o 
  -4  21   4       82.76      125.30     12.57 o 
  -3  21   4       76.87      109.80     11.96 o 
  -2  21   4        5.14        0.60     11.71 o 
  -1  21   4        0.70       -3.02     10.28 o 
   0  21   4      110.25      125.56     16.45 o 
   1  21   4        0.09       -6.05     15.68 o 
   2  21   4       51.93       45.96     17.33 o 
 -15   1   5       19.32       13.62      3.62 o 
 -14   1   5       35.79       50.75      3.92 o 
 -13   1   5       39.73       49.88      5.43 o 
 -12   1   5      122.07      134.06      5.34 o 
 -11   1   5      880.51      841.74     25.17 o 
 -10   1   5      241.82      262.83     12.53 o 
  -9   1   5       76.03      100.37      5.39 o 
  -8   1   5      398.00      492.36     11.64 o 
  -7   1   5      178.10      214.83      9.98 o 
  -6   1   5       23.34       40.87      4.86 o 
  -5   1   5     4783.78     5911.99     77.16 o 
  -4   1   5        2.07       -1.50      1.50 o 
  -3   1   5        2.61       -0.89      0.89 o 
  -2   1   5      763.88     1293.85     15.25 o 
  -1   1   5      514.40      644.55      9.48 o 
   0   1   5      797.35      998.27     13.31 o 
   1   1   5      487.77      653.78     11.20 o 
   2   1   5      337.94      357.27     10.54 o 
   3   1   5        0.12        6.53      3.45 o 
   4   1   5       17.27        3.33      2.39 o 
   5   1   5      721.75      764.00     15.78 o 
   6   1   5     1784.28     1735.68     27.92 o 
   7   1   5      370.80      417.44     17.88 o 
   8   1   5      206.61      222.50     13.98 o 
   9   1   5        1.12        3.45      7.21 o 
  10   1   5       28.84        5.68      6.63 o 
  11   1   5       75.79      129.86     13.38 o 
 -15   2   5      306.17      311.41     10.63 o 
 -14   2   5       33.57       53.61      9.09 o 
 -13   2   5        0.40        0.37      2.70 o 
 -12   2   5       29.84       20.77      2.89 o 
 -11   2   5      709.82      761.89     17.98 o 
 -10   2   5      717.85      685.84     30.83 o 
  -9   2   5       52.87       60.11      7.01 o 
  -8   2   5      124.74       94.61      5.53 o 
  -7   2   5      923.77      754.63     15.99 o 
  -6   2   5      178.13      253.56      5.84 o 
  -5   2   5      155.96      211.75      5.82 o 
  -4   2   5       67.86       72.94      3.30 o 
  -3   2   5       28.36        9.99      1.85 o 
  -2   2   5     2058.67     2068.07     22.55 o 
  -1   2   5      313.07      200.73      8.30 o 
   0   2   5      392.21      645.30     10.89 o 
   1   2   5       44.76       81.54      3.91 o 
   2   2   5      345.47      370.42      9.42 o 
   3   2   5       65.11       87.19      5.02 o 
   4   2   5        9.30       15.77      2.79 o 
   5   2   5     1270.56     1222.88     19.31 o 
   6   2   5      602.77      612.24     16.39 o 
   7   2   5        0.05        7.45      5.33 o 
   8   2   5        6.79        6.30     11.08 o 
   9   2   5        0.80        0.32      5.26 o 
  10   2   5        0.11       -7.97      7.97 o 
  11   2   5       12.33       -1.35      6.93 o 
 -15   3   5       64.17       69.69      9.11 o 
 -14   3   5       27.63       37.51      4.43 o 
 -13   3   5       51.92       48.99      4.16 o 
 -12   3   5        1.09       -4.53      5.20 o 
 -11   3   5      150.51      153.22      8.25 o 
 -10   3   5       11.10       10.65      5.28 o 
  -9   3   5       86.08       88.01      5.75 o 
  -8   3   5       17.76       20.55      2.84 o 
  -7   3   5        0.89       -0.02      2.50 o 
  -6   3   5       91.86      113.12      4.07 o 
  -5   3   5     4906.35     5667.19     65.74 o 
  -4   3   5      268.93      362.40      6.73 o 
  -3   3   5     1771.13     1679.94     23.39 o 
  -2   3   5      256.35      242.58      5.20 o 
  -1   3   5      434.56      460.72      7.84 o 
   0   3   5       32.95       37.99      3.99 o 
   1   3   5        2.43        4.17      2.15 o 
   2   3   5       63.13      118.64      5.48 o 
   3   3   5     1378.63     1342.16     22.06 o 
   4   3   5      171.61      152.96      6.74 o 
   5   3   5      285.88      274.81      8.48 o 
   6   3   5      224.87      230.00      9.13 o 
   7   3   5       19.73       12.27      4.85 o 
   8   3   5      189.78      200.77     16.18 o 
   9   3   5       43.13       69.19     10.33 o 
  10   3   5      351.05      421.75     33.41 o 
  11   3   5       12.28        8.57      7.43 o 
 -14   4   5       54.68       83.19      6.26 o 
 -13   4   5       56.26       59.54      7.05 o 
 -12   4   5      110.60      123.74      8.47 o 
 -11   4   5      177.69      174.92      9.45 o 
 -10   4   5      316.76      332.08     12.05 o 
  -9   4   5      835.29      787.14     19.51 o 
  -8   4   5       94.24       84.82      7.47 o 
  -7   4   5     1293.66     1332.19     17.78 o 
  -6   4   5      443.17      369.60      7.08 o 
  -5   4   5      214.17      341.47      7.28 o 
  -4   4   5     1796.36     1533.99     17.12 o 
  -3   4   5       47.77      213.24      6.19 o 
  -2   4   5      231.74      140.85      4.57 o 
  -1   4   5     2333.27     2365.60     26.11 o 
   0   4   5     2842.43     3085.10     33.21 o 
   1   4   5       98.99      164.63      8.34 o 
   2   4   5     2047.85     2029.41     29.77 o 
   3   4   5        0.08        1.78      2.57 o 
   4   4   5      113.30      122.33      6.24 o 
   5   4   5       61.69       52.35      4.92 o 
   6   4   5      433.86      435.81     10.81 o 
   7   4   5      316.01      327.54     13.44 o 
   8   4   5      204.15      257.25     12.53 o 
   9   4   5      149.92      196.79     16.42 o 
  10   4   5        0.00        1.86      6.31 o 
  11   4   5       36.09       29.39      9.81 o 
 -14   5   5        2.78       -0.77      3.27 o 
 -13   5   5       58.88       74.82     13.96 o 
 -12   5   5      176.68      205.31     11.40 o 
 -11   5   5      221.83      190.23     12.65 o 
 -10   5   5       88.84       95.59      7.36 o 
  -9   5   5       24.79       24.87      6.54 o 
  -8   5   5      198.42      191.00      6.32 o 
  -7   5   5      179.76      148.08      4.46 o 
  -6   5   5        0.92       -1.40      1.40 o 
  -5   5   5       18.01        8.99      1.87 o 
  -4   5   5      342.25      407.01      6.65 o 
  -3   5   5     2703.64     3246.77     41.95 o 
  -2   5   5       44.38       35.94      2.59 o 
  -1   5   5     2150.74     2385.48     26.70 o 
   0   5   5      373.74      297.28      7.38 o 
   1   5   5       21.86       10.97      2.74 o 
   2   5   5      852.03      741.05     14.88 o 
   3   5   5      125.12      117.46      5.92 o 
   4   5   5      163.23      159.64      7.06 o 
   5   5   5      310.16      321.69     10.32 o 
   6   5   5      177.90      187.41     10.12 o 
   7   5   5       60.10       35.52      6.29 o 
   8   5   5       48.68       38.00      6.76 o 
   9   5   5       34.96       48.13     11.57 o 
  10   5   5        0.08        2.50      8.15 o 
 -14   6   5        6.61        4.27      4.91 o 
 -13   6   5       48.82       51.06      7.62 o 
 -12   6   5      153.98      135.06      6.20 o 
 -11   6   5        0.60        4.08      5.05 o 
 -10   6   5      132.23      129.08      5.35 o 
  -9   6   5      229.78      241.91      6.23 o 
  -8   6   5      270.15      239.23      6.08 o 
  -7   6   5      184.54      134.90      4.35 o 
  -6   6   5     1104.29     1015.49     14.08 o 
  -5   6   5     1057.33     1050.21     14.71 o 
  -4   6   5      213.41      196.16      4.62 o 
  -3   6   5        4.15       -0.68      1.59 o 
  -2   6   5      171.16      183.32     10.00 o 
  -1   6   5       78.72      123.03      4.72 o 
   0   6   5       48.83       31.36      3.09 o 
   1   6   5     2181.69     2149.20     31.39 o 
   2   6   5       22.26       18.79      3.25 o 
   3   6   5        4.38        1.96      3.05 o 
   4   6   5       19.71       17.43      3.57 o 
   5   6   5     1282.27     1340.05     23.81 o 
   6   6   5        0.03       -3.20      4.50 o 
   7   6   5       25.68       19.79      5.53 o 
   8   6   5       72.69       67.82      7.97 o 
   9   6   5       92.90      102.45      9.51 o 
  10   6   5        7.77        3.13      5.89 o 
 -14   7   5        0.37       -3.15      3.54 o 
 -13   7   5       70.69       59.29     10.66 o 
 -12   7   5        0.05       -0.64      4.42 o 
 -11   7   5        1.58       -0.34      2.91 o 
 -10   7   5       42.28       33.19      3.03 o 
  -9   7   5        1.37        1.75      2.10 o 
  -8   7   5        5.30        1.45      2.00 o 
  -7   7   5      513.41      614.56     10.33 o 
  -6   7   5     1433.56     1556.78     20.17 o 
  -5   7   5      158.56      124.52      4.74 o 
  -4   7   5       52.04       41.32      2.60 o 
  -3   7   5      503.88      569.24     11.13 o 
  -2   7   5       80.06      144.14      5.85 o 
  -1   7   5      166.83      145.41      6.64 o 
   0   7   5      225.51      228.85      7.76 o 
   1   7   5       21.62        6.39      2.67 o 
   2   7   5      305.08      278.35     13.31 o 
   3   7   5       22.42       24.72      3.81 o 
   4   7   5      497.42      448.08     12.17 o 
   5   7   5       27.56       24.02      4.41 o 
   6   7   5        7.31        7.36      6.44 o 
   7   7   5       56.98       68.64      7.68 o 
   8   7   5       29.65       10.72      5.63 o 
   9   7   5        0.93       -4.37      5.09 o 
  10   7   5       44.61       16.08      8.42 o 
 -14   8   5        4.94        1.62      4.12 o 
 -13   8   5        1.28       -2.71      5.72 o 
 -12   8   5        3.23       -1.46      3.53 o 
 -11   8   5        0.76        1.82      3.40 o 
 -10   8   5       21.38       25.97      4.25 o 
  -9   8   5      542.63      507.44     10.80 o 
  -8   8   5      331.46      328.63      7.59 o 
  -7   8   5      216.81      213.96      7.25 o 
  -6   8   5        3.48        9.90      2.48 o 
  -5   8   5      985.15      978.75     15.05 o 
  -4   8   5       30.37       54.70      3.11 o 
  -3   8   5      494.65      586.01     10.53 o 
  -2   8   5        0.14        0.92      1.89 o 
  -1   8   5       11.38       15.49      3.14 o 
   0   8   5      301.73      292.56      8.91 o 
   1   8   5      448.71      490.70     12.13 o 
   2   8   5      176.35      185.25      7.69 o 
   3   8   5        7.60        6.99      3.13 o 
   4   8   5      826.69      828.02     17.67 o 
   5   8   5       51.58       46.35      5.15 o 
   6   8   5     1001.11      958.30     24.19 o 
   7   8   5       52.99       52.57      7.34 o 
   8   8   5       53.34       42.49      9.87 o 
   9   8   5       51.62       56.56     11.43 o 
  10   8   5       58.42       77.36     11.90 o 
 -13   9   5      165.03      167.51      9.09 o 
 -12   9   5       74.96       95.20      5.77 o 
 -11   9   5       89.06       89.76      6.56 o 
 -10   9   5       40.27       32.30      4.93 o 
  -9   9   5        8.35        8.59      5.88 o 
  -8   9   5      149.26      179.47      6.86 o 
  -7   9   5      402.05      368.33      8.66 o 
  -6   9   5      237.83      204.78      9.11 o 
  -5   9   5     2312.56     2543.62     31.43 o 
  -4   9   5       45.26       56.09      3.35 o 
  -3   9   5       30.46       42.28      3.14 o 
  -2   9   5      861.90      866.93     12.44 o 
  -1   9   5       28.70       19.74      3.47 o 
   0   9   5       47.28       38.65      4.83 o 
   1   9   5     1086.19     1090.57     20.28 o 
   2   9   5       68.80       61.60      4.71 o 
   3   9   5      374.80      339.42     10.76 o 
   4   9   5      474.30      415.85     12.37 o 
   5   9   5      257.10      262.38     12.61 o 
   6   9   5      239.54      261.79     13.61 o 
   7   9   5      224.17      210.83     14.91 o 
   8   9   5        7.02        4.70      5.51 o 
   9   9   5        0.29       -5.63      6.38 o 
  10   9   5        6.14        2.66     10.46 o 
 -13  10   5       10.69       32.05      6.33 o 
 -12  10   5      138.31      153.29     12.98 o 
 -11  10   5        0.13        0.08      3.11 o 
 -10  10   5       21.74       31.57      7.46 o 
  -9  10   5     1098.52     1118.15     23.95 o 
  -8  10   5      584.86      542.56     15.00 o 
  -7  10   5      395.89      346.27      8.92 o 
  -6  10   5       69.55       68.91      4.69 o 
  -5  10   5      738.09      772.95     11.94 o 
  -4  10   5      152.33      166.40      5.54 o 
  -3  10   5      865.74      876.17     14.81 o 
  -2  10   5      566.06      520.65     10.24 o 
  -1  10   5       25.80       19.54      4.10 o 
   0  10   5      193.63      152.92      8.30 o 
   1  10   5       17.07        8.62      3.44 o 
   2  10   5      188.15      198.62      7.68 o 
   3  10   5       27.61       33.29      5.10 o 
   4  10   5       13.55       13.77      4.11 o 
   5  10   5      354.69      290.45     27.57 o 
   6  10   5       48.97       34.54      6.58 o 
   7  10   5        1.02        3.90      5.19 o 
   8  10   5        8.08       10.45      5.90 o 
   9  10   5        1.22        4.66      7.33 o 
 -13  11   5       29.38       49.62      7.60 o 
 -12  11   5        4.12       -2.59      3.96 o 
 -11  11   5        2.40       -3.63      3.97 o 
 -10  11   5        1.06        2.66      3.42 o 
  -9  11   5       51.96       58.82      6.61 o 
  -8  11   5        5.32        1.77      4.33 o 
  -7  11   5       78.74       81.74      5.98 o 
  -6  11   5     1437.29     1444.35     36.82 o 
  -5  11   5       72.77       84.37      4.23 o 
  -4  11   5        6.52        5.78      2.27 o 
  -3  11   5      312.18      293.23      8.65 o 
  -2  11   5        3.92       13.90      2.89 o 
  -1  11   5      747.09      721.46     14.14 o 
   0  11   5      328.15      311.74     13.08 o 
   1  11   5       15.00       17.22      4.01 o 
   2  11   5        9.95        4.80      3.99 o 
   3  11   5      320.11      283.99     10.62 o 
   4  11   5        1.95       -2.02      3.49 o 
   5  11   5      335.65      326.67     14.28 o 
   6  11   5       57.30       49.97      7.45 o 
   7  11   5       13.35       29.15      9.49 o 
   8  11   5       38.46       62.42     13.46 o 
   9  11   5       20.30       45.95     10.62 o 
 -12  12   5        0.41        0.77      4.48 o 
 -11  12   5        0.37       -4.11      4.11 o 
 -10  12   5       41.99       64.27      6.41 o 
  -9  12   5      130.25      121.71      7.80 o 
  -8  12   5      235.20      212.77     12.60 o 
  -7  12   5        7.77       13.03      4.86 o 
  -6  12   5       36.05       30.66      5.61 o 
  -5  12   5      890.98      855.32     25.99 o 
  -4  12   5        6.61       -0.55      3.08 o 
  -3  12   5       17.31        5.48      3.50 o 
  -2  12   5      395.49      371.65     10.08 o 
  -1  12   5      767.55      790.88     15.45 o 
   0  12   5      266.94      233.32      8.44 o 
   1  12   5       80.00       67.77      6.65 o 
   2  12   5        2.36        5.64      4.13 o 
   3  12   5       21.62       10.62      5.25 o 
   4  12   5      230.69      227.21     15.24 o 
   5  12   5        0.37        7.73      5.20 o 
   6  12   5       83.09       80.40     11.05 o 
   7  12   5        1.80        3.02     11.56 o 
   8  12   5        3.34        2.25      9.23 o 
   9  12   5        0.08       -0.29      7.48 o 
 -12  13   5       13.66       14.33      6.35 o 
 -11  13   5        1.28       -2.59      4.59 o 
 -10  13   5       29.35       27.24      7.01 o 
  -9  13   5      111.70      112.83      9.13 o 
  -8  13   5       10.57       11.27      4.78 o 
  -7  13   5       11.31        5.13      3.88 o 
  -6  13   5        4.81        4.38      3.89 o 
  -5  13   5       87.12       79.72      6.36 o 
  -4  13   5      306.77      306.99     11.67 o 
  -3  13   5       27.83       34.61      5.47 o 
  -2  13   5        0.09       -1.59      2.79 o 
  -1  13   5       49.76       45.27      4.85 o 
   0  13   5      129.54      100.65      7.16 o 
   1  13   5      144.70      118.17     10.38 o 
   2  13   5      164.38      116.78     10.64 o 
   3  13   5      199.41      230.31     14.19 o 
   4  13   5      101.52      139.37     17.65 o 
   5  13   5        6.58       -2.23     10.20 o 
   6  13   5       31.09       22.33      8.20 o 
   7  13   5        0.78       15.80      8.06 o 
   8  13   5       85.84       53.10     11.02 o 
 -11  14   5        0.95        4.70      5.10 o 
 -10  14   5        2.56        7.41      5.33 o 
  -9  14   5      119.17      121.53      9.04 o 
  -8  14   5       67.49       66.25      7.24 o 
  -7  14   5       19.32        4.73      4.30 o 
  -6  14   5       57.78       83.73      6.87 o 
  -5  14   5       98.84       63.29      6.30 o 
  -4  14   5       99.77      103.02      7.33 o 
  -3  14   5       45.92       39.42      5.56 o 
  -2  14   5        7.32       -0.25      4.57 o 
  -1  14   5       25.37       29.79      4.63 o 
   0  14   5        2.40        0.05      4.04 o 
   1  14   5        4.61       15.63      6.35 o 
   2  14   5      136.75      149.14     19.29 o 
   3  14   5       65.78       65.39     13.70 o 
   4  14   5        0.03        4.21      9.20 o 
   5  14   5       56.82       61.80     14.64 o 
   6  14   5      137.13      214.64     24.10 o 
   7  14   5       45.49       76.38     26.38 o 
   8  14   5       38.51       57.06     24.47 o 
 -11  15   5       67.74       63.03      7.77 o 
 -10  15   5      140.76      140.88     14.70 o 
  -9  15   5        0.01        0.16      5.42 o 
  -8  15   5       52.64       65.48     10.34 o 
  -7  15   5       51.09       38.50      5.99 o 
  -6  15   5       93.68       83.44      7.29 o 
  -5  15   5      190.47      166.98      9.18 o 
  -4  15   5       64.75       70.82      6.91 o 
  -3  15   5        7.87       16.81      5.08 o 
  -2  15   5      254.36      268.12      9.64 o 
  -1  15   5        3.28       -2.76      7.13 o 
   0  15   5       14.56        9.43      4.70 o 
   1  15   5      150.25      178.69     10.95 o 
   2  15   5       15.73       12.86      5.67 o 
   3  15   5       18.50       35.60     12.44 o 
   4  15   5      152.45      154.33     20.11 o 
   5  15   5       34.24       41.36     14.61 o 
   6  15   5       45.18       56.68     15.42 o 
   7  15   5       16.11       -0.36     11.60 o 
 -10  16   5        2.78       10.35      9.05 o 
  -9  16   5       52.99       52.93      7.81 o 
  -8  16   5        2.46        3.99      5.79 o 
  -7  16   5       94.04       93.68      8.47 o 
  -6  16   5       87.61      106.62      8.32 o 
  -5  16   5       57.66       60.51      7.05 o 
  -4  16   5      184.25      166.54      9.71 o 
  -3  16   5        9.06        5.09      4.57 o 
  -2  16   5        1.95       -0.62      5.36 o 
  -1  16   5        0.05       -3.80      3.80 o 
   0  16   5        3.90        1.19      4.32 o 
   1  16   5      130.31      129.12      9.95 o 
   2  16   5        1.01        0.64      6.24 o 
   3  16   5        6.06       -0.63      8.13 o 
   4  16   5       64.80       48.65     10.88 o 
   5  16   5       46.98       54.32     15.42 o 
   6  16   5        0.00        0.42     10.62 o 
  -9  17   5        3.68        3.11      6.37 o 
  -8  17   5        7.03        2.33      5.86 o 
  -7  17   5        8.03        5.72      5.91 o 
  -6  17   5        2.22        8.94      5.18 o 
  -5  17   5       38.95       47.37      7.01 o 
  -4  17   5       64.43       75.98      9.32 o 
  -3  17   5       38.78       56.52      8.47 o 
  -2  17   5        6.35       -0.13      5.79 o 
  -1  17   5       52.01       49.59      8.31 o 
   0  17   5        1.62        1.41      6.90 o 
   1  17   5        2.88        4.16      7.26 o 
   2  17   5       89.78      113.16     13.03 o 
   3  17   5       17.97        8.86      8.24 o 
   4  17   5       51.61       67.50     12.17 o 
   5  17   5       44.51       63.24     12.00 o 
   6  17   5        2.29       -1.75      8.40 o 
  -9  18   5       53.59       60.27      9.43 o 
  -8  18   5        1.68        4.86      6.83 o 
  -7  18   5       17.02        5.82      6.46 o 
  -6  18   5       20.35       28.20      6.39 o 
  -5  18   5        0.27        0.06      5.92 o 
  -4  18   5       54.92       57.87      9.04 o 
  -3  18   5      118.62      139.58     11.70 o 
  -2  18   5        2.11       -4.56      5.79 o 
  -1  18   5      184.19      188.39     13.06 o 
   0  18   5      101.48      120.67     11.03 o 
   1  18   5       43.44       36.60     14.74 o 
   2  18   5        0.02       -4.65      7.55 o 
   3  18   5       94.81       98.54     27.08 o 
   4  18   5        5.11       -0.43     14.62 o 
   5  18   5        0.07       12.41      9.02 o 
  -8  19   5        1.78        6.82      8.41 o 
  -7  19   5        9.27       -6.87      6.87 o 
  -6  19   5       64.34       52.65      9.37 o 
  -5  19   5       27.07       16.63      8.07 o 
  -4  19   5        1.68       -1.11      6.37 o 
  -3  19   5       21.76       16.43      7.54 o 
  -2  19   5       48.66       50.87      9.30 o 
  -1  19   5       13.54       -6.11      6.11 o 
   0  19   5       27.27       39.88     11.05 o 
   1  19   5        6.78       -5.12     13.12 o 
   2  19   5       10.82        6.64     12.05 o 
   3  19   5        8.79       56.68     18.14 o 
   4  19   5        0.21       17.79      9.64 o 
  -6  20   5        0.29       -5.00      8.05 o 
  -5  20   5        3.15        2.85      7.00 o 
  -4  20   5        0.10       -6.61      6.61 o 
  -3  20   5        0.61        3.48      6.93 o 
  -2  20   5       80.65       82.13     11.98 o 
  -1  20   5        2.78       -3.13      8.78 o 
   0  20   5       39.60       33.31     11.65 o 
   1  20   5       16.46       26.69     14.64 o 
   2  20   5        0.28        2.43     12.99 o 
  -4  21   5        0.91        0.57      7.01 o 
  -3  21   5        1.10       16.43      8.41 o 
  -2  21   5        0.10        0.15      9.75 o 
  -1  21   5        0.00       -7.10     25.73 o 
   0  21   5        0.03        3.76     10.15 o 
 -15   0   6      226.30      240.40     10.52 o 
 -14   0   6      101.92      117.41      7.82 o 
 -13   0   6      129.00      104.10      9.13 o 
 -12   0   6       17.45       11.63      4.37 o 
 -11   0   6      321.99      336.23     13.83 o 
 -10   0   6     1838.09     1847.06     47.68 o 
  -9   0   6       55.99       54.96      5.51 o 
  -8   0   6      358.63      388.92     14.64 o 
  -6   0   6      287.79      343.03     13.96 o 
  -5   0   6     1326.93     1326.48     37.34 o 
  -4   0   6     5235.26     5815.88    138.27 o 
  -3   0   6     2549.54     2468.41     45.36 o 
  -2   0   6       62.78       13.83      3.23 o 
  -1   0   6       76.51       86.08      6.89 o 
   0   0   6     6164.19     7182.32    170.98 o 
   1   0   6     4626.04     4901.90    104.21 o 
   2   0   6       14.48       14.44      4.40 o 
   3   0   6       22.86       45.33      6.09 o 
   4   0   6       23.48       34.28     10.95 o 
   5   0   6        5.27        0.06      4.14 o 
   6   0   6        0.01       -1.09      6.88 o 
   7   0   6      652.30      669.41     34.62 o 
   8   0   6       88.55       61.28     12.73 o 
   9   0   6        3.20       25.30     10.85 o 
  10   0   6       36.00       29.89     11.85 o 
 -15   1   6        0.06        1.58      2.88 o 
 -14   1   6      161.10      192.56      7.26 o 
 -13   1   6       18.66       21.32      3.05 o 
 -12   1   6        0.62       -0.19      2.62 o 
 -11   1   6      101.84       98.63      5.29 o 
 -10   1   6      403.59      426.24     17.07 o 
  -9   1   6      268.82      265.39     12.63 o 
  -8   1   6      467.34      412.05     16.23 o 
  -7   1   6     1998.28     1845.05     33.89 o 
  -6   1   6      478.67      416.94      9.28 o 
  -5   1   6        1.56        5.61      2.42 o 
  -4   1   6     1368.62     1348.11     19.15 o 
  -3   1   6       90.30      189.97      4.60 o 
  -2   1   6     1196.24      998.93     13.29 o 
  -1   1   6     5000.16     4888.18     55.71 o 
   0   1   6      115.70      214.55      6.32 o 
   1   1   6      310.78      265.90      8.18 o 
   2   1   6      614.42      601.40     15.38 o 
   3   1   6        9.95        6.33      2.71 o 
   4   1   6      166.59      179.51     10.49 o 
   5   1   6       45.06       45.10      4.86 o 
   6   1   6      285.69      316.11     10.62 o 
   7   1   6      198.94      200.10     13.68 o 
   8   1   6       12.94       11.79      6.22 o 
   9   1   6       71.45       85.86     13.59 o 
  10   1   6        3.18       11.97      6.95 o 
 -15   2   6       77.16       86.57     22.83 o 
 -14   2   6      197.68      231.89      7.84 o 
 -13   2   6        4.40        8.41      2.64 o 
 -12   2   6       83.81       78.43      5.84 o 
 -11   2   6       44.93       45.22      4.54 o 
 -10   2   6     1834.48     1849.22     34.89 o 
  -9   2   6      461.78      465.39     12.20 o 
  -8   2   6       22.13       38.38      3.74 o 
  -7   2   6      143.75      186.32      5.63 o 
  -6   2   6      213.72      227.77      4.90 o 
  -5   2   6      465.27      533.21      8.66 o 
  -4   2   6      161.33      165.24      4.48 o 
  -3   2   6      714.75      838.50     11.43 o 
  -2   2   6        0.63        1.66      1.45 o 
  -1   2   6      430.18      401.61      9.52 o 
   0   2   6       91.62      140.98      6.05 o 
   1   2   6        0.28        4.26      2.70 o 
   2   2   6      106.89      126.23      8.32 o 
   3   2   6      327.14      348.68     11.72 o 
   4   2   6        0.48       -2.31      2.48 o 
   5   2   6      151.44      151.43      7.56 o 
   6   2   6      269.15      338.81     13.03 o 
   7   2   6      222.34      176.00     21.26 o 
   8   2   6       27.09       28.71      7.61 o 
   9   2   6       26.19       18.19      6.94 o 
  10   2   6       31.95       27.77      8.67 o 
 -15   3   6       16.80       15.17      5.75 o 
 -14   3   6       10.72       19.93      5.35 o 
 -13   3   6        4.82        7.83      4.35 o 
 -12   3   6       22.52       16.83      4.56 o 
 -11   3   6        6.09       -1.12      3.54 o 
 -10   3   6        3.41        6.52      4.62 o 
  -9   3   6      125.58      133.72      7.29 o 
  -8   3   6       42.53       36.32      2.66 o 
  -7   3   6       13.22       16.70      2.46 o 
  -6   3   6      630.08      671.13     13.30 o 
  -5   3   6       24.50       86.12      3.52 o 
  -4   3   6      107.24       71.91      3.15 o 
  -3   3   6      238.84      213.21      5.59 o 
  -2   3   6      740.78      913.69     12.75 o 
  -1   3   6      160.93      190.77      9.69 o 
   0   3   6       15.26       19.03      2.68 o 
   1   3   6      984.36     1017.91     18.18 o 
   2   3   6       45.96       29.78      3.77 o 
   3   3   6      310.07      318.22      9.77 o 
   4   3   6        7.36       11.67      3.41 o 
   5   3   6      772.61      738.15     16.16 o 
   6   3   6       15.55        7.40      4.27 o 
   7   3   6      294.84      274.87     15.85 o 
   8   3   6       32.67       18.73      6.90 o 
   9   3   6        6.69       16.11      9.10 o 
  10   3   6       21.13       21.09      8.15 o 
 -15   4   6       48.45       35.08      7.14 o 
 -14   4   6        1.65        5.64      5.05 o 
 -13   4   6       10.06        9.11      4.94 o 
 -12   4   6      119.48      107.39     18.41 o 
 -11   4   6      104.09       93.90      8.15 o 
 -10   4   6       25.00       35.30      5.26 o 
  -9   4   6      134.77      123.15      7.58 o 
  -8   4   6        7.69        4.66      2.58 o 
  -7   4   6      146.53      153.32      5.41 o 
  -6   4   6      109.08      150.66      5.48 o 
  -5   4   6       20.49       22.15      2.45 o 
  -4   4   6       24.45       47.25      6.32 o 
  -3   4   6      101.31       55.76      3.70 o 
  -2   4   6      224.64      199.31      5.38 o 
  -1   4   6        0.11        3.07      1.74 o 
   0   4   6       11.92       11.20      2.50 o 
   1   4   6      663.78      663.24     13.95 o 
   2   4   6      408.11      484.46     12.07 o 
   3   4   6       96.78      100.84      6.02 o 
   4   4   6       66.28       49.75      5.06 o 
   5   4   6       72.44       65.27      5.89 o 
   6   4   6       42.80       49.63      5.77 o 
   7   4   6        0.98        5.84      5.93 o 
   8   4   6       17.84       14.98      6.57 o 
   9   4   6      108.55      115.31     12.40 o 
  10   4   6       81.80      110.40     12.89 o 
 -14   5   6        1.14       -1.13      5.27 o 
 -13   5   6        5.09       -0.40      4.58 o 
 -12   5   6        3.37        0.57      4.09 o 
 -11   5   6      556.62      567.85     18.01 o 
 -10   5   6        2.06       -0.42      3.94 o 
  -9   5   6      219.24      228.19      6.85 o 
  -8   5   6     1349.86     1449.25     24.32 o 
  -7   5   6      535.45      554.26     12.39 o 
  -6   5   6     2281.61     2362.25     31.31 o 
  -5   5   6       17.80        3.73      1.99 o 
  -4   5   6       99.25      205.05      6.04 o 
  -3   5   6     2794.83     2830.87     47.97 o 
  -2   5   6     1162.61     1138.68     20.42 o 
  -1   5   6        5.85        2.24      1.94 o 
   0   5   6     3160.79     3460.13     41.44 o 
   1   5   6       18.27       36.33      4.04 o 
   2   5   6      360.67      311.28      9.56 o 
   3   5   6     1351.74     1351.33     23.64 o 
   4   5   6      543.70      534.28     13.72 o 
   5   5   6      321.13      264.96      9.91 o 
   6   5   6      115.06      120.96     17.94 o 
   7   5   6      343.04      337.58     14.63 o 
   8   5   6       10.12       11.99      6.08 o 
   9   5   6        1.51       11.73      6.87 o 
  10   5   6       30.21       34.79      9.23 o 
 -14   6   6        4.66       -1.77      5.40 o 
 -13   6   6       11.27        8.19      5.64 o 
 -12   6   6       33.97       29.64      6.22 o 
 -11   6   6       21.15       18.09      5.36 o 
 -10   6   6       17.44       14.68      2.30 o 
  -9   6   6      835.23      808.37     13.30 o 
  -8   6   6       85.08       91.76      4.28 o 
  -7   6   6      371.40      368.59      7.56 o 
  -6   6   6      437.37      507.33     10.69 o 
  -5   6   6        0.16        2.11      2.03 o 
  -4   6   6      374.96      438.87      7.98 o 
  -3   6   6     1451.24     1725.15     32.35 o 
  -2   6   6      641.98      658.17     15.22 o 
  -1   6   6       43.21       63.46      4.53 o 
   0   6   6       93.97       57.31      5.29 o 
   1   6   6       83.71       91.69      5.60 o 
   2   6   6      108.73      114.54      6.30 o 
   3   6   6      558.34      593.79     14.42 o 
   4   6   6        0.95       -1.94      3.14 o 
   5   6   6       15.85       20.21      4.36 o 
   6   6   6       22.61       11.97      5.69 o 
   7   6   6       83.81      118.02      9.62 o 
   8   6   6       73.16       48.13      9.30 o 
   9   6   6       16.90       14.40      8.66 o 
  10   6   6        1.67       -3.19      6.97 o 
 -14   7   6       30.49       43.71      8.33 o 
 -13   7   6       22.00       22.81      9.70 o 
 -12   7   6       13.79       14.60     15.74 o 
 -11   7   6        0.45       -1.87      2.87 o 
 -10   7   6      129.77      160.07      5.64 o 
  -9   7   6      217.00      237.05      6.88 o 
  -8   7   6       86.66       56.46      3.84 o 
  -7   7   6        6.28        3.47      2.16 o 
  -6   7   6      141.42      189.21      5.92 o 
  -5   7   6     1018.66      995.61     14.05 o 
  -4   7   6      895.43      878.51     13.83 o 
  -3   7   6      541.23      530.21     11.67 o 
  -2   7   6      707.19      625.71     15.18 o 
  -1   7   6      662.82      653.04     12.50 o 
   0   7   6      326.69      273.23      9.72 o 
   1   7   6       89.96       72.35      5.21 o 
   2   7   6      635.32      668.85     15.26 o 
   3   7   6      164.33      140.79      7.40 o 
   4   7   6      892.96      862.46     18.69 o 
   5   7   6        0.17       -3.16      4.19 o 
   6   7   6      286.21      342.16     18.03 o 
   7   7   6      259.37      287.74     13.99 o 
   8   7   6       17.55       11.93      7.97 o 
   9   7   6       46.23       45.29     10.13 o 
 -14   8   6        0.03       -5.49      6.05 o 
 -13   8   6        3.05       -4.68      7.68 o 
 -12   8   6       26.83       30.75      5.40 o 
 -11   8   6      164.75      159.77      7.41 o 
 -10   8   6      677.66      684.52     15.97 o 
  -9   8   6      101.95      105.40      6.52 o 
  -8   8   6      341.25      308.39      8.65 o 
  -7   8   6       39.09       31.19      3.23 o 
  -6   8   6        7.59       11.75      2.68 o 
  -5   8   6       17.46       14.97      2.31 o 
  -4   8   6        4.85        6.45      2.60 o 
  -3   8   6      165.43      201.20      6.56 o 
  -2   8   6       43.48       41.49      4.04 o 
  -1   8   6       13.41       15.91      3.22 o 
   0   8   6      118.12      122.60      6.43 o 
   1   8   6      105.54       87.37      5.80 o 
   2   8   6      206.96      204.21      9.08 o 
   3   8   6       23.04       28.52      4.63 o 
   4   8   6      170.58      161.79      8.35 o 
   5   8   6      452.22      450.17     17.64 o 
   6   8   6        5.28        8.41      5.18 o 
   7   8   6       35.23       34.27      8.51 o 
   8   8   6       20.31       26.46      8.52 o 
   9   8   6       91.56      127.47     13.67 o 
 -13   9   6        0.39        9.37      6.89 o 
 -12   9   6       26.44       35.00      5.22 o 
 -11   9   6        3.69        6.07      4.04 o 
 -10   9   6       25.08       30.06      6.71 o 
  -9   9   6      174.36      156.17     12.83 o 
  -8   9   6        2.17        3.17      3.71 o 
  -7   9   6      316.30      281.83     10.29 o 
  -6   9   6       46.66       43.08      3.90 o 
  -5   9   6       87.39       86.36      5.14 o 
  -4   9   6       19.73       12.25      2.49 o 
  -3   9   6       80.84       72.57      5.00 o 
  -2   9   6       15.25       17.60      3.50 o 
  -1   9   6       71.64       51.06      7.24 o 
   0   9   6     1150.97     1182.31     24.99 o 
   1   9   6       22.30       33.93      6.60 o 
   2   9   6       12.63        8.31      3.56 o 
   3   9   6       49.90       57.52      8.20 o 
   4   9   6       68.81       89.71     10.67 o 
   5   9   6       18.46       14.97      5.49 o 
   6   9   6       33.28       26.79      6.82 o 
   7   9   6       82.30       94.48     12.32 o 
   8   9   6       14.54       -3.58      6.55 o 
   9   9   6        1.88       -6.67      9.46 o 
 -13  10   6       23.31       15.09      5.36 o 
 -12  10   6        0.29       -4.23      4.23 o 
 -11  10   6       52.55       63.54      6.48 o 
 -10  10   6      189.59      157.48     16.35 o 
  -9  10   6       13.45       15.37      7.13 o 
  -8  10   6      287.72      286.28     11.31 o 
  -7  10   6      190.92      198.71      8.29 o 
  -6  10   6      675.77      779.98     14.40 o 
  -5  10   6      103.15       92.67      4.77 o 
  -4  10   6      360.51      345.53      9.33 o 
  -3  10   6      215.32      176.93     10.66 o 
  -2  10   6      110.81      106.07      6.17 o 
  -1  10   6      184.15      184.00      9.21 o 
   0  10   6       10.27       12.44      4.20 o 
   1  10   6       39.05       45.62      5.44 o 
   2  10   6       59.24       46.70      5.37 o 
   3  10   6      266.99      275.56     10.85 o 
   4  10   6      409.80      347.53     14.74 o 
   5  10   6       12.19        2.92      8.28 o 
   6  10   6       41.84       38.63     17.83 o 
   7  10   6        3.35        5.41      6.82 o 
   8  10   6        9.59       11.55     17.62 o 
   9  10   6       32.43       32.34      9.81 o 
 -13  11   6       19.94       15.92      6.37 o 
 -12  11   6        1.38       -4.56      6.28 o 
 -11  11   6       96.27      104.19     10.19 o 
 -10  11   6       40.66       36.32      8.34 o 
  -9  11   6       26.84       23.99      7.21 o 
  -8  11   6       22.24       21.24      5.23 o 
  -7  11   6      237.68      248.82     11.86 o 
  -6  11   6      692.74      769.65     16.75 o 
  -5  11   6        0.72        3.04      3.66 o 
  -4  11   6      221.83      250.46     12.65 o 
  -3  11   6      411.53      427.52     10.53 o 
  -2  11   6       76.90       76.06      6.75 o 
  -1  11   6        8.66        9.00      6.15 o 
   0  11   6       32.54       39.13      7.04 o 
   1  11   6      136.75      113.26     13.99 o 
   2  11   6        1.50        5.71      4.49 o 
   3  11   6      834.67      773.48     21.19 o 
   4  11   6       48.10       41.93      8.53 o 
   5  11   6       97.50      103.31     11.61 o 
   6  11   6       93.04       87.26     15.89 o 
   7  11   6        8.80       24.80      8.68 o 
   8  11   6       25.81       18.49      8.65 o 
 -12  12   6       40.35       29.28      5.56 o 
 -11  12   6        1.93       -0.27      6.32 o 
 -10  12   6       10.13        2.19      5.83 o 
  -9  12   6        8.40       13.25     10.20 o 
  -8  12   6        2.49        6.64      5.57 o 
  -7  12   6        4.54       15.19      7.88 o 
  -6  12   6      115.94       94.19      7.65 o 
  -5  12   6       25.94       45.26      6.21 o 
  -4  12   6      276.19      288.32     11.99 o 
  -3  12   6      330.13      310.16     10.29 o 
  -2  12   6      585.89      584.73     14.63 o 
  -1  12   6        0.04       -3.45      3.45 o 
   0  12   6       29.44       19.21      6.27 o 
   1  12   6      121.84       98.02      9.75 o 
   2  12   6     1366.20     1392.64     37.06 o 
   3  12   6       35.93       35.49      6.96 o 
   4  12   6       52.82       53.81      9.34 o 
   5  12   6       17.45       21.74      7.94 o 
   6  12   6        1.28       -0.04      7.14 o 
   7  12   6        0.48       -6.76      9.20 o 
   8  12   6      152.90      214.77     17.53 o 
 -12  13   6        7.64       14.04      5.48 o 
 -11  13   6        2.60       -4.18      4.18 o 
 -10  13   6        6.80        9.42      5.00 o 
  -9  13   6        8.99        9.12      6.75 o 
  -8  13   6      272.12      309.11     15.58 o 
  -7  13   6      214.95      181.51     10.17 o 
  -6  13   6      394.90      434.12     15.00 o 
  -5  13   6       21.42       12.58      5.26 o 
  -4  13   6       26.78       11.01      5.18 o 
  -3  13   6       72.49       80.04      6.37 o 
  -2  13   6        5.53        9.63      3.87 o 
  -1  13   6       22.67       30.33      5.03 o 
   0  13   6      310.14      282.00     12.45 o 
   1  13   6      557.48      572.65     22.03 o 
   2  13   6      277.14      267.64     19.97 o 
   3  13   6       73.41       86.09     15.03 o 
   4  13   6        0.04       -8.53      8.53 o 
   5  13   6       58.86       43.64     16.18 o 
   6  13   6        0.11        7.86      7.91 o 
   7  13   6        0.13        3.37     13.20 o 
 -11  14   6        4.97        8.38      7.02 o 
 -10  14   6      111.50      133.58      9.38 o 
  -9  14   6      126.32      124.55     11.44 o 
  -8  14   6        5.11       14.12      5.68 o 
  -7  14   6      472.04      420.20     16.87 o 
  -6  14   6        2.05        5.64      6.63 o 
  -5  14   6        8.00       13.37      4.68 o 
  -4  14   6       15.03        8.21      4.43 o 
  -3  14   6      177.47      179.29      9.50 o 
  -2  14   6      163.04      131.94      7.32 o 
  -1  14   6       42.77       37.97      9.64 o 
   0  14   6       39.54       27.34      6.25 o 
   1  14   6       28.85       36.05      8.66 o 
   2  14   6       17.32       19.83     15.13 o 
   3  14   6       11.69       -1.72      8.78 o 
   4  14   6      488.67      576.88     36.02 o 
   5  14   6        8.95       28.86     13.38 o 
   6  14   6        9.65       21.96      8.73 o 
   7  14   6        1.39       -6.30      9.81 o 
 -11  15   6       44.04       61.62      8.07 o 
 -10  15   6       11.71       15.29      6.34 o 
  -9  15   6       91.83       90.72      8.89 o 
  -8  15   6      145.07      165.84     10.73 o 
  -7  15   6      108.90      113.99      8.07 o 
  -6  15   6       40.07       44.80      6.38 o 
  -5  15   6        0.08        6.62      4.62 o 
  -4  15   6      105.92      122.47      8.50 o 
  -3  15   6       37.79       41.55      6.90 o 
  -2  15   6       28.16       22.23      6.65 o 
  -1  15   6       26.33       22.69      6.15 o 
   0  15   6       11.99       15.40      5.76 o 
   1  15   6        1.17       10.84      5.56 o 
   2  15   6       44.31       20.89      9.94 o 
   3  15   6      153.55      179.37     20.86 o 
   4  15   6       10.00       11.56     11.14 o 
   5  15   6       15.28       33.91     14.54 o 
   6  15   6        4.47       13.34     11.66 o 
 -10  16   6      216.00      252.89     13.41 o 
  -9  16   6        1.80        9.81      6.01 o 
  -8  16   6       16.66       18.13      6.19 o 
  -7  16   6       57.37       41.84     11.65 o 
  -6  16   6        0.00        0.88      4.68 o 
  -5  16   6       53.19       33.66      6.30 o 
  -4  16   6       18.23        4.80      5.11 o 
  -3  16   6      207.68      175.32     11.73 o 
  -2  16   6       10.52       10.84      6.26 o 
  -1  16   6        0.03       -6.54      6.54 o 
   0  16   6        0.07       -0.64      5.02 o 
   1  16   6        8.04        9.61      5.73 o 
   2  16   6       15.03       14.09      8.12 o 
   3  16   6       10.50        4.18      7.76 o 
   4  16   6        0.10       -8.23     10.20 o 
   5  16   6        4.24       10.79     12.70 o 
  -9  17   6        0.38       10.35      8.84 o 
  -8  17   6       10.35        2.29      5.86 o 
  -7  17   6        1.18       -1.87      5.57 o 
  -6  17   6        6.27        4.01      5.32 o 
  -5  17   6        0.98       -5.18      5.18 o 
  -4  17   6       14.11       21.45     11.45 o 
  -3  17   6       12.34       13.11      6.31 o 
  -2  17   6      139.56      133.21     11.44 o 
  -1  17   6       20.49       31.31      9.33 o 
   0  17   6       83.67      118.24     13.63 o 
   1  17   6        4.24        7.64     12.50 o 
   2  17   6        2.80        2.62      7.68 o 
   3  17   6        6.55       14.85      9.18 o 
   4  17   6       32.71       19.33      9.75 o 
   5  17   6        3.44       -0.78     10.72 o 
  -8  18   6       12.21        9.26      7.21 o 
  -7  18   6       62.53       61.28      9.34 o 
  -6  18   6        0.04        2.01      6.46 o 
  -5  18   6        0.05       -5.80      5.80 o 
  -4  18   6       31.96       44.97      8.63 o 
  -3  18   6       24.61        9.87      7.13 o 
  -2  18   6      141.76      168.53     15.26 o 
  -1  18   6       57.39       52.94      9.04 o 
   0  18   6        1.36       -9.75      9.75 o 
   1  18   6       72.51       70.32     18.17 o 
   2  18   6       46.31       63.42     18.40 o 
   3  18   6        0.06        8.47      9.01 o 
   4  18   6       31.59       19.87     10.28 o 
  -7  19   6       17.98        8.69      9.34 o 
  -6  19   6       56.84       51.50      9.05 o 
  -5  19   6      107.51      116.15     11.71 o 
  -4  19   6       15.84       24.02      7.91 o 
  -3  19   6       63.63      103.54     11.43 o 
  -2  19   6       15.28       11.10      7.41 o 
  -1  19   6       41.13       46.32     17.68 o 
   0  19   6       57.56       45.28     17.10 o 
   1  19   6       61.30       64.00     18.43 o 
   2  19   6       12.97       -2.23     11.85 o 
   3  19   6        2.78      -12.02     12.57 o 
  -6  20   6        0.07       19.83      9.78 o 
  -5  20   6        7.12       14.21      7.74 o 
  -4  20   6        0.32       -3.57      7.95 o 
  -3  20   6        2.96        6.66     10.65 o 
  -2  20   6        4.55       -8.47     13.30 o 
  -1  20   6       26.31       30.83     16.23 o 
   0  20   6       15.42        4.57     12.73 o 
   1  20   6       52.67       71.42     19.98 o 
 -15   1   7       21.25       25.96      5.01 o 
 -14   1   7        5.87       13.13      3.12 o 
 -13   1   7       13.25       12.93      2.79 o 
 -12   1   7        0.44       -2.80      2.80 o 
 -11   1   7        6.59       -1.64      2.92 o 
 -10   1   7       15.44       17.01      3.56 o 
  -9   1   7     1019.01      999.74     21.28 o 
  -8   1   7      709.87      662.03     13.23 o 
  -7   1   7      984.03      989.10     17.92 o 
  -6   1   7      458.09      479.33      9.13 o 
  -5   1   7      401.86      446.70     11.09 o 
  -4   1   7      993.67     1210.79     19.07 o 
  -3   1   7        5.13        2.53      1.62 o 
  -2   1   7      526.96      556.41      9.60 o 
  -1   1   7      263.52      258.75      9.16 o 
   0   1   7      936.48     1012.40     20.36 o 
   1   1   7      298.22      344.71     16.79 o 
   2   1   7      339.09      390.57     11.10 o 
   3   1   7      723.58      663.03     16.29 o 
   4   1   7      130.03      113.02      7.11 o 
   5   1   7       41.62       40.84      5.19 o 
   6   1   7       84.50       53.51      8.64 o 
   7   1   7      134.07      144.04     16.99 o 
   8   1   7       82.81       94.25     11.53 o 
   9   1   7       38.16       70.02     10.85 o 
 -15   2   7       13.15        9.89      4.96 o 
 -14   2   7        0.95        5.19      4.40 o 
 -13   2   7       88.33       99.83     10.33 o 
 -12   2   7       54.87       62.00      9.49 o 
 -11   2   7       65.43       76.42      5.64 o 
 -10   2   7       68.49       65.95      5.29 o 
  -9   2   7      241.97      241.47      8.34 o 
  -8   2   7      530.23      498.14     10.88 o 
  -7   2   7     1683.72     1752.06     24.42 o 
  -6   2   7      519.99      601.39     11.40 o 
  -5   2   7      636.85      639.70     12.11 o 
  -4   2   7       52.30       30.83      3.17 o 
  -3   2   7      107.51      161.43      4.82 o 
  -2   2   7      116.14      224.38      6.57 o 
  -1   2   7      333.85      309.07     10.24 o 
   0   2   7        9.76       16.39      5.00 o 
   1   2   7       64.08       64.49      6.03 o 
   2   2   7       81.07       70.06      6.14 o 
   3   2   7       15.23       17.88      3.87 o 
   4   2   7      735.89      767.28     17.37 o 
   5   2   7      144.19      127.64      7.49 o 
   6   2   7       73.41       69.46      9.37 o 
   7   2   7        7.15       -2.92      6.69 o 
   8   2   7       66.97       67.53     10.17 o 
   9   2   7        5.72        7.19      8.40 o 
 -15   3   7       49.93       63.74      7.50 o 
 -14   3   7       39.27       34.30      6.09 o 
 -13   3   7        3.94        4.34      4.43 o 
 -12   3   7      188.11      183.67      9.69 o 
 -11   3   7      819.60      829.31     28.24 o 
 -10   3   7        2.77       -0.94      2.26 o 
  -9   3   7        5.49        0.31      2.26 o 
  -8   3   7       26.42       35.57      3.98 o 
  -7   3   7      204.34      223.75      7.12 o 
  -6   3   7      485.61      511.83      9.13 o 
  -5   3   7       72.71       57.52      3.85 o 
  -4   3   7      133.22      176.97      6.38 o 
  -3   3   7        1.91        9.99      2.15 o 
  -2   3   7     2470.73     2648.01     35.33 o 
  -1   3   7       16.53       20.38      3.63 o 
   0   3   7        7.97        3.39      2.91 o 
   1   3   7       19.38       12.18      3.69 o 
   2   3   7        1.50        2.42      3.05 o 
   3   3   7        0.00       -2.57      3.25 o 
   4   3   7     1411.63     1381.83     25.24 o 
   5   3   7       10.53       13.67      4.12 o 
   6   3   7        7.97        0.00      5.36 o 
   7   3   7      143.23      165.08     13.52 o 
   8   3   7        3.00       -5.97     11.29 o 
   9   3   7       72.72       71.50     11.10 o 
 -15   4   7       33.88       32.10      6.86 o 
 -14   4   7       87.63       74.58      7.82 o 
 -13   4   7        4.44       13.33      5.10 o 
 -12   4   7       22.35       29.80      7.84 o 
 -11   4   7      116.52      122.60     13.18 o 
 -10   4   7      877.60      903.43     16.82 o 
  -9   4   7      431.02      432.41     10.47 o 
  -8   4   7      517.61      503.03     14.07 o 
  -7   4   7       62.58       52.11      3.68 o 
  -6   4   7      117.79      218.96      6.03 o 
  -5   4   7      656.36      545.40     10.13 o 
  -4   4   7      651.02      583.16     12.24 o 
  -3   4   7     2755.94     2874.53     34.81 o 
  -2   4   7      921.61     1025.60     16.20 o 
  -1   4   7     2835.06     3001.78     41.49 o 
   0   4   7        5.33       20.68      3.18 o 
   1   4   7        2.89        0.15      2.62 o 
   2   4   7        0.18       -2.31      2.31 o 
   3   4   7     1508.25     1613.78     27.61 o 
   4   4   7      177.41      184.41      9.06 o 
   5   4   7      150.30      109.91      7.27 o 
   6   4   7      473.32      532.76     45.07 o 
   7   4   7       34.44        5.04      6.13 o 
   8   4   7       15.51        5.70      6.43 o 
   9   4   7        6.47       12.44      7.58 o 
 -14   5   7        2.53       10.06      6.25 o 
 -13   5   7       78.62       70.70      7.71 o 
 -12   5   7       32.13       40.06      7.61 o 
 -11   5   7      126.33      126.38      8.97 o 
 -10   5   7        0.08       -2.39      2.39 o 
  -9   5   7        3.95        3.86      2.75 o 
  -8   5   7       15.02        8.05      2.94 o 
  -7   5   7        6.12        5.94      2.42 o 
  -6   5   7       17.24       13.79      2.50 o 
  -5   5   7      186.90      162.15      7.23 o 
  -4   5   7      146.43      132.84     10.26 o 
  -3   5   7      662.22      849.19     17.51 o 
  -2   5   7       73.10       67.91      6.94 o 
  -1   5   7      280.40      287.86      8.25 o 
   0   5   7        5.90        0.39      2.50 o 
   1   5   7      485.30      513.92     12.92 o 
   2   5   7       55.65       57.62      5.25 o 
   3   5   7       14.35        4.37      3.75 o 
   4   5   7       10.43       13.12      4.28 o 
   5   5   7       10.28       23.51      5.85 o 
   6   5   7       70.34       61.97      9.63 o 
   7   5   7        6.00        0.58      7.85 o 
   8   5   7        5.34       -0.80      6.08 o 
   9   5   7        0.48       -4.16      6.59 o 
 -14   6   7       37.59       27.23      7.11 o 
 -13   6   7       19.84       19.51      6.36 o 
 -12   6   7        1.17       -3.53      4.55 o 
 -11   6   7       49.36       46.68      6.92 o 
 -10   6   7      155.15      147.31      6.60 o 
  -9   6   7        0.02       -2.73      2.73 o 
  -8   6   7      864.82      816.74     17.43 o 
  -7   6   7        8.92        4.22      2.48 o 
  -6   6   7        2.76        2.78      2.25 o 
  -5   6   7        0.20        0.41      1.49 o 
  -4   6   7       85.77      103.89      6.44 o 
  -3   6   7        3.59        2.44      2.27 o 
  -2   6   7       17.08       44.63      4.75 o 
  -1   6   7       61.43       41.26      3.84 o 
   0   6   7      297.81      297.56      9.60 o 
   1   6   7      234.79      236.43      8.86 o 
   2   6   7      166.34      154.58      7.69 o 
   3   6   7       28.66       37.00      4.98 o 
   4   6   7      212.29      188.97      9.09 o 
   5   6   7      304.60      338.35     14.47 o 
   6   6   7        0.18        0.73      5.69 o 
   7   6   7      167.78      215.79     15.55 o 
   8   6   7       41.01       63.06     10.52 o 
   9   6   7        0.01        0.59      6.27 o 
 -14   7   7        1.38        4.22      6.14 o 
 -13   7   7       11.13       19.72     11.35 o 
 -12   7   7       22.58       30.38      6.80 o 
 -11   7   7       13.25        5.32      5.23 o 
 -10   7   7       87.45       74.35      8.26 o 
  -9   7   7       65.77       53.76      5.00 o 
  -8   7   7       10.78        1.32      3.26 o 
  -7   7   7       17.18        6.25      4.22 o 
  -6   7   7        5.34       -2.22      2.22 o 
  -5   7   7      461.75      468.30      9.10 o 
  -4   7   7        3.71        0.91      1.84 o 
  -3   7   7       45.95       40.77      4.02 o 
  -2   7   7       12.59       10.93      4.53 o 
  -1   7   7      165.23      186.91      6.96 o 
   0   7   7      600.77      597.95     14.26 o 
   1   7   7        4.81        5.81      4.14 o 
   2   7   7      239.56      258.50      9.86 o 
   3   7   7      858.93      813.87     18.41 o 
   4   7   7       78.08       68.20      6.32 o 
   5   7   7       35.05       45.39      8.65 o 
   6   7   7        5.98        3.64      6.25 o 
   7   7   7        0.17       -6.82     10.25 o 
   8   7   7        1.02       -1.06      6.39 o 
   9   7   7       24.45       24.21      9.04 o 
 -14   8   7        0.03        9.93      6.78 o 
 -13   8   7       13.63       12.84      6.44 o 
 -12   8   7       77.86       87.96      9.48 o 
 -11   8   7       23.72       47.07     12.66 o 
 -10   8   7       41.89       41.33      7.44 o 
  -9   8   7      588.65      616.61     27.95 o 
  -8   8   7       90.79       76.78      8.71 o 
  -7   8   7      998.84     1037.86     18.77 o 
  -6   8   7        3.05        3.32      3.03 o 
  -5   8   7       20.34       18.85      2.66 o 
  -4   8   7      460.52      498.65     14.99 o 
  -3   8   7       57.22       69.01      4.94 o 
  -2   8   7       40.28       39.20      7.90 o 
  -1   8   7       67.45       88.06      9.33 o 
   0   8   7       81.00       79.48      5.88 o 
   1   8   7       43.77       41.27      5.25 o 
   2   8   7      308.03      326.08     11.26 o 
   3   8   7      340.89      310.11     11.39 o 
   4   8   7      191.69      184.22     10.67 o 
   5   8   7       29.15       41.68      8.50 o 
   6   8   7      108.05       90.18     23.22 o 
   7   8   7       51.32       54.12     25.64 o 
   8   8   7       47.48       64.66     11.44 o 
 -13   9   7       50.72       42.84      8.76 o 
 -12   9   7       34.03       27.57      7.45 o 
 -11   9   7        5.77       -0.24      3.72 o 
 -10   9   7       88.41       73.44      6.38 o 
  -9   9   7      188.82      228.27     10.07 o 
  -8   9   7       50.00       55.34      9.29 o 
  -7   9   7      873.37      756.93     18.30 o 
  -6   9   7       30.91       22.37      4.18 o 
  -5   9   7      177.69      156.21      5.75 o 
  -4   9   7       31.78       38.85      4.77 o 
  -3   9   7       55.31       64.63      6.90 o 
  -2   9   7      229.20      247.96     10.44 o 
  -1   9   7        4.26        3.08      3.57 o 
   0   9   7      187.29      204.85      8.77 o 
   1   9   7      457.99      452.83     15.13 o 
   2   9   7      499.10      497.53     16.25 o 
   3   9   7        2.00        7.50      4.69 o 
   4   9   7      201.33      189.40     13.91 o 
   5   9   7        0.11       -0.46      5.63 o 
   6   9   7      169.48      129.70     13.27 o 
   7   9   7        0.72       -8.71     11.43 o 
   8   9   7        0.08        9.67     16.50 o 
 -13  10   7       27.09       31.32     11.82 o 
 -12  10   7       23.36       19.81      6.97 o 
 -11  10   7       31.13       32.53      7.13 o 
 -10  10   7      126.84      134.46      8.44 o 
  -9  10   7       69.91       75.05      6.97 o 
  -8  10   7      294.74      263.50     11.28 o 
  -7  10   7      122.94      122.89      7.00 o 
  -6  10   7      545.45      542.09     15.84 o 
  -5  10   7       26.95       32.29      5.59 o 
  -4  10   7        2.17        1.66      2.43 o 
  -3  10   7      119.44       97.95      6.59 o 
  -2  10   7      159.19      141.86     10.18 o 
  -1  10   7       14.10       17.83      5.63 o 
   0  10   7      579.03      533.51     19.93 o 
   1  10   7      102.49       81.27      7.65 o 
   2  10   7       27.09       36.00      6.08 o 
   3  10   7        0.21        0.81      4.80 o 
   4  10   7        1.05       11.18      6.83 o 
   5  10   7      155.73      171.83     14.37 o 
   6  10   7      121.80      135.24     13.78 o 
   7  10   7        0.31        1.58      7.92 o 
   8  10   7       58.68       69.02     12.60 o 
 -13  11   7       67.95       55.06     14.90 o 
 -12  11   7        8.57       13.67      6.28 o 
 -11  11   7        7.88       13.89      6.19 o 
 -10  11   7      114.35      124.65     10.07 o 
  -9  11   7       81.48       83.84     18.53 o 
  -8  11   7      166.97      148.08      9.16 o 
  -7  11   7       34.44       26.84      5.53 o 
  -6  11   7      274.85      230.05     10.64 o 
  -5  11   7        2.91        2.26      4.19 o 
  -4  11   7       19.37       12.64      4.79 o 
  -3  11   7       64.06       59.77      6.23 o 
  -2  11   7       66.58       69.60      7.29 o 
  -1  11   7      167.28      155.41     11.22 o 
   0  11   7      367.54      345.33     16.38 o 
   1  11   7       70.77       62.86      8.82 o 
   2  11   7       23.14       22.94      5.93 o 
   3  11   7      496.85      482.35     17.23 o 
   4  11   7        0.10        0.45      6.36 o 
   5  11   7       32.14       32.66      8.71 o 
   6  11   7        2.86       -3.68      7.42 o 
   7  11   7       65.62       45.61     21.75 o 
 -12  12   7       23.88       49.99      8.14 o 
 -11  12   7       13.91       17.10      7.03 o 
 -10  12   7        0.38        9.20      6.38 o 
  -9  12   7      161.71      163.51     11.81 o 
  -8  12   7       20.48       29.59      7.45 o 
  -7  12   7      127.46      138.87      9.04 o 
  -6  12   7        7.45       13.39      5.27 o 
  -5  12   7       48.95       51.75      6.91 o 
  -4  12   7       55.58       51.18      8.57 o 
  -3  12   7      459.64      528.01     16.09 o 
  -2  12   7        0.72       -2.60      3.72 o 
  -1  12   7        2.39       -3.54      4.53 o 
   0  12   7      268.78      310.95     16.38 o 
   1  12   7        2.19        8.67      6.16 o 
   2  12   7      114.53      154.21     12.48 o 
   3  12   7       16.86        0.17      8.24 o 
   4  12   7      279.10      308.14     18.65 o 
   5  12   7        6.78        4.10      8.89 o 
   6  12   7       76.82       58.29     11.10 o 
   7  12   7       21.84       44.16     11.14 o 
 -12  13   7       18.91       26.80      6.01 o 
 -11  13   7      125.54      130.33     18.15 o 
 -10  13   7       29.76       30.16      7.41 o 
  -9  13   7        0.01        2.14      6.29 o 
  -8  13   7       37.46       41.07      8.54 o 
  -7  13   7      303.23      302.99     16.54 o 
  -6  13   7       52.27       45.47      6.90 o 
  -5  13   7       26.13        5.04      5.05 o 
  -4  13   7      340.59      291.70     13.06 o 
  -3  13   7      334.18      317.32     20.03 o 
  -2  13   7      156.17      150.92      9.62 o 
  -1  13   7       46.50       40.27     10.35 o 
   0  13   7       20.01       30.24      7.64 o 
   1  13   7      273.53      288.79     16.54 o 
   2  13   7        0.26       -5.10      9.02 o 
   3  13   7      133.17      126.51     18.43 o 
   4  13   7       54.48       42.41      9.74 o 
   5  13   7        3.96       20.60      8.75 o 
   6  13   7        7.55       10.90      8.35 o 
 -11  14   7        7.16       -0.18      5.13 o 
 -10  14   7        0.39       -1.43      6.50 o 
  -9  14   7        0.30       -4.55      6.28 o 
  -8  14   7       27.81       25.20      7.90 o 
  -7  14   7       59.46       27.18      7.90 o 
  -6  14   7      170.64      129.75      9.83 o 
  -5  14   7       53.99       42.83     11.07 o 
  -4  14   7      118.05      128.69      9.94 o 
  -3  14   7       21.51       10.53      7.30 o 
  -2  14   7       12.17        9.78      7.04 o 
  -1  14   7       31.34       33.87      8.02 o 
   0  14   7      313.31      305.56     13.98 o 
   1  14   7      104.79       91.80     20.55 o 
   2  14   7        2.08       -7.48      7.48 o 
   3  14   7       24.02       12.11     10.82 o 
   4  14   7       10.19        3.89     10.17 o 
   5  14   7      167.30      195.24     23.77 o 
   6  14   7        3.78        2.21      9.10 o 
 -11  15   7       78.50       59.44      8.13 o 
 -10  15   7       20.41        6.26      5.69 o 
  -9  15   7      415.66      424.96     27.28 o 
  -8  15   7       84.52       61.05      8.02 o 
  -7  15   7      136.00      134.17     13.70 o 
  -6  15   7       78.70       93.35      8.51 o 
  -5  15   7        0.66        1.91      4.70 o 
  -4  15   7        2.91        1.66      5.57 o 
  -3  15   7        3.29       10.70      7.47 o 
  -2  15   7       11.44        5.70      7.02 o 
  -1  15   7        9.86        2.03      7.10 o 
   0  15   7       16.97       14.17      5.92 o 
   1  15   7       80.49       95.04      9.68 o 
   2  15   7       40.89       42.33     13.38 o 
   3  15   7       48.14       55.84     15.19 o 
   4  15   7        2.52       -8.45      8.45 o 
   5  15   7        7.30       25.39     14.80 o 
 -10  16   7       19.21       24.90      7.15 o 
  -9  16   7       49.78       61.66      8.40 o 
  -8  16   7       18.99       21.98      6.67 o 
  -7  16   7        6.91        4.39      5.83 o 
  -6  16   7      139.25      159.11      9.85 o 
  -5  16   7       46.34       68.81     12.49 o 
  -4  16   7      228.96      264.20     14.13 o 
  -3  16   7       25.18       28.20      9.05 o 
  -2  16   7       21.24       15.17     10.28 o 
  -1  16   7      171.13      169.70     18.92 o 
   0  16   7        6.10       -8.09      9.64 o 
   1  16   7       97.22      147.49     26.88 o 
   2  16   7       26.61       11.82      8.93 o 
   3  16   7        0.49       -9.65      9.65 o 
   4  16   7      178.11      170.75     23.77 o 
  -9  17   7        1.13       -2.75      6.67 o 
  -8  17   7        8.74        6.12      6.56 o 
  -7  17   7       29.16       22.10      8.36 o 
  -6  17   7       58.02       57.22      7.72 o 
  -5  17   7       36.15       34.01      8.04 o 
  -4  17   7       42.01       34.34     10.68 o 
  -3  17   7       55.32       62.64     11.58 o 
  -2  17   7        6.67        2.12     12.97 o 
  -1  17   7      160.65      207.61     16.71 o 
   0  17   7        1.67        1.55     12.24 o 
   1  17   7        1.73       -8.52     12.05 o 
   2  17   7        7.76       18.36     13.44 o 
   3  17   7        1.99        4.11      9.65 o 
   4  17   7       17.96       -1.00     12.53 o 
  -8  18   7        5.33       -6.04      6.04 o 
  -7  18   7        0.52       -7.26      8.63 o 
  -6  18   7       44.23       70.03     12.57 o 
  -5  18   7       60.72       76.23     10.29 o 
  -4  18   7       66.18       93.68     13.40 o 
  -3  18   7      138.73      179.16     13.44 o 
  -2  18   7      202.23      240.45     18.32 o 
  -1  18   7        3.83        6.86     14.46 o 
   0  18   7       36.32       41.81     16.58 o 
   1  18   7      124.74      189.34     25.10 o 
   2  18   7       66.48      107.34     21.64 o 
   3  18   7       53.53       91.01     21.21 o 
  -7  19   7        0.71       -2.46     11.71 o 
  -6  19   7        4.10        8.45     12.57 o 
  -5  19   7       16.53       12.98      8.16 o 
  -4  19   7       12.67        9.28      7.50 o 
  -3  19   7        0.41       -4.43      8.36 o 
  -2  19   7        7.77       23.02      9.68 o 
  -1  19   7       16.10       18.98     14.93 o 
   0  19   7        2.56       12.83     14.19 o 
   1  19   7        0.08       20.63     15.77 o 
  -4  20   7       15.14       12.89      8.95 o 
  -3  20   7       82.64       89.65     14.13 o 
  -2  20   7       32.66       25.23     15.61 o 
  -1  20   7       36.57       43.53     17.81 o 
 -15   0   8       27.17       37.86      5.00 o 
 -14   0   8       21.60        0.62      4.99 o 
 -13   0   8      173.87      171.30     12.18 o 
 -12   0   8       13.27        7.22      5.44 o 
 -11   0   8      173.48      225.39     13.21 o 
 -10   0   8       90.17       80.84      8.81 o 
  -9   0   8        0.08       -0.77      3.04 o 
  -8   0   8       75.63       61.40      5.52 o 
  -7   0   8      319.82      316.44     16.10 o 
  -6   0   8      925.63     1004.57     33.55 o 
  -5   0   8      300.62      371.60     18.56 o 
  -4   0   8      512.54      567.03     16.26 o 
  -3   0   8        0.72        0.58      2.40 o 
  -2   0   8       88.80      153.31      9.12 o 
  -1   0   8      140.74      143.88      9.52 o 
   0   0   8       85.20       96.33      6.87 o 
   1   0   8      478.72      481.11     18.23 o 
   2   0   8      487.43      543.90     20.12 o 
   3   0   8      321.74      303.48     15.71 o 
   4   0   8     2951.72     2869.85     62.11 o 
   5   0   8      165.54      132.88     11.71 o 
   6   0   8       45.48       39.84     11.66 o 
   7   0   8       33.68       33.36     12.63 o 
   8   0   8        0.76       25.52     11.14 o 
 -15   1   8        0.05        4.25      4.27 o 
 -14   1   8        1.24        2.96      2.92 o 
 -13   1   8        6.19        6.56      3.01 o 
 -12   1   8        3.14        5.43      2.73 o 
 -11   1   8       15.79       19.94      3.26 o 
 -10   1   8       61.74       60.10      5.02 o 
  -9   1   8        1.55        2.28      2.70 o 
  -8   1   8      113.54      119.08      5.88 o 
  -7   1   8      113.98      133.98      6.49 o 
  -6   1   8      134.20      149.21      8.88 o 
  -5   1   8       48.65       73.42      4.49 o 
  -4   1   8      503.88      519.68      9.16 o 
  -3   1   8      484.04      461.08      9.15 o 
  -2   1   8       53.37       76.90      5.52 o 
  -1   1   8      235.80      247.76      9.69 o 
   0   1   8      272.81      288.22      8.40 o 
   1   1   8       65.30       55.03      5.13 o 
   2   1   8        2.78        1.34      3.05 o 
   3   1   8      752.81      711.79     17.01 o 
   4   1   8      114.37      131.29      8.17 o 
   5   1   8        0.01       -3.29      3.29 o 
   6   1   8       72.97       59.82     26.98 o 
   7   1   8      225.05      271.86     17.42 o 
   8   1   8       11.49        6.63      6.79 o 
 -15   2   8        3.78       15.39      5.33 o 
 -14   2   8       43.29       36.54      5.75 o 
 -13   2   8       80.92       89.57      5.17 o 
 -12   2   8       23.59       21.98      3.54 o 
 -11   2   8      386.20      386.85     13.70 o 
 -10   2   8       64.28       68.85      6.03 o 
  -9   2   8      881.00      872.47     14.88 o 
  -8   2   8       15.22       17.24      4.37 o 
  -7   2   8        0.06       -0.41      1.85 o 
  -6   2   8        2.59       -0.36      1.93 o 
  -5   2   8      148.09      191.49      6.61 o 
  -4   2   8      315.61      371.90      7.67 o 
  -3   2   8      170.82      222.20      6.78 o 
  -2   2   8       80.85       96.20      5.37 o 
  -1   2   8       81.14      125.96      6.33 o 
   0   2   8      194.53      174.05      7.72 o 
   1   2   8       44.96       56.15      5.94 o 
   2   2   8      190.31      157.60     14.28 o 
   3   2   8      860.74      813.01     18.48 o 
   4   2   8       66.96       59.24      6.15 o 
   5   2   8       60.94       88.64      9.23 o 
   6   2   8        0.22       -5.35      5.35 o 
   7   2   8      123.10      131.40     17.98 o 
   8   2   8       17.11        0.19      6.69 o 
 -15   3   8       42.48       40.43      6.90 o 
 -14   3   8        0.34       -4.39      4.39 o 
 -13   3   8       10.25       -2.47     12.52 o 
 -12   3   8        1.11       -4.70      5.70 o 
 -11   3   8      122.72      114.88      9.13 o 
 -10   3   8       85.54       88.87      5.12 o 
  -9   3   8      433.77      425.80     11.07 o 
  -8   3   8      497.66      514.83     11.07 o 
  -7   3   8       49.32       54.96      4.18 o 
  -6   3   8      486.80      474.10      9.46 o 
  -5   3   8      388.84      531.24      9.96 o 
  -4   3   8      153.24      123.04      6.23 o 
  -3   3   8      659.45      718.69     13.01 o 
  -2   3   8      143.57      141.09      6.52 o 
  -1   3   8       30.01       21.07      3.58 o 
   0   3   8      480.80      484.38     12.60 o 
   1   3   8      214.57      213.05     11.93 o 
   2   3   8      588.27      549.37     16.58 o 
   3   3   8        6.74        4.36      4.42 o 
   4   3   8       27.59       35.53      5.37 o 
   5   3   8        3.01        3.65      4.79 o 
   6   3   8        1.73       -3.89      5.41 o 
   7   3   8        2.33        1.48      5.62 o 
   8   3   8       47.11       66.30     11.11 o 
 -14   4   8        2.97        5.49      5.22 o 
 -13   4   8        3.53       -4.19      4.19 o 
 -12   4   8        9.68       12.55      5.03 o 
 -11   4   8       13.34       13.91      5.29 o 
 -10   4   8      263.12      280.67      9.75 o 
  -9   4   8       52.30       60.17      4.80 o 
  -8   4   8       71.51       87.26      5.73 o 
  -7   4   8       82.13       92.59      4.36 o 
  -6   4   8       74.88       99.20      4.65 o 
  -5   4   8       48.09       52.90      3.39 o 
  -4   4   8     1045.17     1141.40     23.18 o 
  -3   4   8      967.59     1072.48     17.13 o 
  -2   4   8     2002.01     2200.10     50.39 o 
  -1   4   8      198.84      206.46     10.38 o 
   0   4   8      199.62      194.23     10.77 o 
   1   4   8      201.32      182.78      9.43 o 
   2   4   8      187.84      168.41     13.52 o 
   3   4   8       45.17       51.08      6.51 o 
   4   4   8       75.41       80.66      7.86 o 
   5   4   8      225.26      193.51     11.42 o 
   6   4   8       14.13        0.85      5.73 o 
   7   4   8       96.86      118.96     12.94 o 
   8   4   8       57.89       76.56     13.15 o 
 -14   5   8        2.76        6.91      7.26 o 
 -13   5   8       23.94       32.43      7.81 o 
 -12   5   8        0.21       -6.59      6.91 o 
 -11   5   8      128.36      124.85      9.23 o 
 -10   5   8       33.88       29.22      6.14 o 
  -9   5   8      688.12      658.05     15.34 o 
  -8   5   8       79.70       84.41      5.73 o 
  -7   5   8       96.98      105.35      5.26 o 
  -6   5   8      319.52      385.84      9.00 o 
  -5   5   8       58.42       64.60      3.75 o 
  -4   5   8       38.21       30.37      3.51 o 
  -3   5   8        3.53        2.74      2.99 o 
  -2   5   8      210.68      254.32     10.10 o 
  -1   5   8      189.21      203.91      8.29 o 
   0   5   8     1526.11     1535.48     26.22 o 
   1   5   8      154.33      154.60      9.42 o 
   2   5   8      697.90      771.04     20.63 o 
   3   5   8      241.19      234.83     11.45 o 
   4   5   8       21.11       18.28      5.21 o 
   5   5   8       97.50      105.94      9.40 o 
   6   5   8      290.58      388.96     25.34 o 
   7   5   8        2.46        6.33      6.45 o 
   8   5   8       27.77       50.18     11.01 o 
 -14   6   8       40.36       39.76     10.64 o 
 -13   6   8        5.87        0.20      5.44 o 
 -12   6   8        6.48       10.40      5.72 o 
 -11   6   8        6.54       -4.67      4.67 o 
 -10   6   8      140.45      170.59     11.26 o 
  -9   6   8      105.96      104.78     14.46 o 
  -8   6   8      583.72      607.98     15.33 o 
  -7   6   8      121.99      128.69      8.16 o 
  -6   6   8      119.99      135.64      5.75 o 
  -5   6   8      103.53      116.55      4.88 o 
  -4   6   8        5.73        1.87      2.34 o 
  -3   6   8      440.65      413.84     12.87 o 
  -2   6   8      318.50      285.96      9.48 o 
  -1   6   8       21.97       16.68      3.42 o 
   0   6   8      146.33      119.39      6.85 o 
   1   6   8       93.99       92.75      7.56 o 
   2   6   8      509.48      528.18     16.90 o 
   3   6   8      281.98      274.56     14.04 o 
   4   6   8       37.24       35.82      6.32 o 
   5   6   8       52.90       52.04      9.43 o 
   6   6   8       26.37       18.95     10.15 o 
   7   6   8        6.28        5.88      6.76 o 
   8   6   8       32.70       43.17      9.84 o 
 -14   7   8       31.00       36.93      8.02 o 
 -13   7   8        1.20        5.51      5.87 o 
 -12   7   8       56.91       39.45      7.52 o 
 -11   7   8        2.55       11.53      6.01 o 
 -10   7   8       33.18       22.72      7.81 o 
  -9   7   8      353.56      344.29     15.74 o 
  -8   7   8      169.39      164.99     11.44 o 
  -7   7   8     1297.54     1421.36     23.33 o 
  -6   7   8      613.37      687.41     15.23 o 
  -5   7   8      533.94      569.26     11.11 o 
  -4   7   8      184.92      197.65      9.69 o 
  -3   7   8      404.06      360.88     12.22 o 
  -2   7   8     1401.25     1450.54     69.28 o 
  -1   7   8        3.65        2.84      3.49 o 
   0   7   8       26.85       30.25      5.27 o 
   1   7   8       39.08       34.17      5.48 o 
   2   7   8      149.82      154.06      9.72 o 
   3   7   8        2.84        1.12      4.23 o 
   4   7   8        0.58        2.94      5.59 o 
   5   7   8       30.23       42.42      8.64 o 
   6   7   8        0.81       -6.56      6.56 o 
   7   7   8       47.30       64.48     11.33 o 
   8   7   8       17.51       22.40      9.18 o 
 -14   8   8       10.24       10.71      7.38 o 
 -13   8   8       76.88      110.88     11.06 o 
 -12   8   8       13.01       21.55      7.10 o 
 -11   8   8       31.15       23.57      7.08 o 
 -10   8   8      156.14      159.95     11.76 o 
  -9   8   8        0.82       -4.90      4.90 o 
  -8   8   8        6.51       10.69      5.87 o 
  -7   8   8       29.17       21.16      5.07 o 
  -6   8   8      808.58      837.64     20.14 o 
  -5   8   8       86.03      101.83      5.13 o 
  -4   8   8      344.67      324.40     27.81 o 
  -3   8   8      278.11      320.48     13.97 o 
  -2   8   8      259.68      219.47     12.29 o 
  -1   8   8      214.85      235.51     10.65 o 
   0   8   8      578.86      601.22     24.30 o 
   1   8   8       19.19       17.71      4.99 o 
   2   8   8      161.43      141.01      9.57 o 
   3   8   8       59.02       58.36      7.39 o 
   4   8   8        9.17        7.11      6.32 o 
   5   8   8        6.71        0.14      9.47 o 
   6   8   8       75.08       70.63     11.35 o 
   7   8   8       37.17       46.23     10.24 o 
 -13   9   8        3.05        6.23     13.20 o 
 -12   9   8      125.77      116.78     16.53 o 
 -11   9   8        2.07        6.91      6.06 o 
 -10   9   8        0.05       -3.08      6.35 o 
  -9   9   8      483.75      510.00     20.58 o 
  -8   9   8      188.03      154.95     12.13 o 
  -7   9   8        1.03       -1.16      3.95 o 
  -6   9   8      192.98      154.06      9.13 o 
  -5   9   8      214.19      268.24     14.43 o 
  -4   9   8       22.97       16.99      3.90 o 
  -3   9   8       11.40        5.83      9.09 o 
  -2   9   8       13.16       13.81      5.17 o 
  -1   9   8        0.06       -0.73      4.15 o 
   0   9   8      371.30      374.72     14.33 o 
   1   9   8      143.41      139.99      9.54 o 
   2   9   8      140.34      110.36      9.05 o 
   3   9   8       31.45       21.89      6.03 o 
   4   9   8      122.61      144.96     26.80 o 
   5   9   8       21.67       30.91      9.09 o 
   6   9   8        9.61        0.66      7.02 o 
   7   9   8        1.50        0.35      7.49 o 
 -13  10   8       35.11       61.93     14.35 o 
 -12  10   8       21.92       25.88     11.24 o 
 -11  10   8       37.60       36.99      8.33 o 
 -10  10   8       47.62       21.74      7.85 o 
  -9  10   8        0.03       -4.37      5.57 o 
  -8  10   8      132.99      169.72     12.80 o 
  -7  10   8      520.12      583.60     17.27 o 
  -6  10   8      362.63      366.31     13.97 o 
  -5  10   8        6.39       13.04      6.23 o 
  -4  10   8       17.03       28.08      4.79 o 
  -3  10   8        0.33        1.97      4.28 o 
  -2  10   8       34.54       24.73      6.29 o 
  -1  10   8      208.89      194.47     12.45 o 
   0  10   8      586.32      531.28     21.21 o 
   1  10   8       43.06       43.15      7.75 o 
   2  10   8      236.34      200.46     11.49 o 
   3  10   8       87.26       73.23     10.67 o 
   4  10   8       78.63       74.12     17.64 o 
   5  10   8      189.41      218.64     16.65 o 
   6  10   8       69.92       72.50     12.37 o 
   7  10   8       29.88       33.07     10.22 o 
 -13  11   8        9.03       -7.32      8.42 o 
 -12  11   8       17.39        5.77      9.30 o 
 -11  11   8       28.65       46.83     12.83 o 
 -10  11   8       34.49       55.55     13.47 o 
  -9  11   8       23.76       26.14     10.79 o 
  -8  11   8       53.13       71.68     13.83 o 
  -7  11   8       71.06       32.81      7.51 o 
  -6  11   8        0.83        1.55      5.23 o 
  -5  11   8      197.71      199.08     13.12 o 
  -4  11   8       25.32       13.52      6.39 o 
  -3  11   8       48.84       58.23      6.54 o 
  -2  11   8      414.66      369.46     16.78 o 
  -1  11   8      332.39      315.52     16.08 o 
   0  11   8       42.52       30.78     10.04 o 
   1  11   8       11.27       -4.34      4.42 o 
   2  11   8        9.55        6.73      5.28 o 
   3  11   8        0.00        4.24      6.63 o 
   4  11   8        1.38       12.21      8.45 o 
   5  11   8       20.60       47.84     10.86 o 
   6  11   8       58.75       30.99      9.64 o 
 -12  12   8       31.57       35.34     12.92 o 
 -11  12   8       40.46       60.44     14.80 o 
 -10  12   8      161.12      159.38     19.14 o 
  -9  12   8        5.49        1.55      8.84 o 
  -8  12   8       53.94       81.20     15.22 o 
  -7  12   8       10.98       23.51     11.01 o 
  -6  12   8       56.30       42.78      8.45 o 
  -5  12   8       42.01       45.71      8.58 o 
  -4  12   8      331.70      318.41     16.81 o 
  -3  12   8      487.70      456.28     20.03 o 
  -2  12   8        2.26       10.99      4.93 o 
  -1  12   8      120.61      100.36     10.66 o 
   0  12   8      190.08      179.25     14.82 o 
   1  12   8      319.84      305.41     16.97 o 
   2  12   8      122.32      140.17     10.63 o 
   3  12   8        7.76        6.91      6.81 o 
   4  12   8       14.42        7.10      7.41 o 
   5  12   8      285.69      315.85     42.19 o 
   6  12   8       18.87       33.42     10.03 o 
 -12  13   8        9.83       34.43     12.92 o 
 -11  13   8      113.36      119.31     12.36 o 
 -10  13   8       40.65       28.20     21.46 o 
  -9  13   8        1.03        1.89      6.33 o 
  -8  13   8        7.96        7.38      6.93 o 
  -7  13   8      121.94      105.98     16.91 o 
  -6  13   8       34.98       39.52     24.18 o 
  -5  13   8      225.66      243.48     15.49 o 
  -4  13   8      196.13      146.14     12.89 o 
  -3  13   8        7.65       15.61      7.26 o 
  -2  13   8      211.77      247.15     21.73 o 
  -1  13   8       17.40       13.36      6.67 o 
   0  13   8        0.28       -3.40      6.88 o 
   1  13   8        6.62        5.69      6.47 o 
   2  13   8       52.56       39.55     13.41 o 
   3  13   8       12.24        0.23     10.53 o 
   4  13   8        1.68       -1.74      7.02 o 
   5  13   8       17.20       20.98      9.06 o 
 -11  14   8        1.21       -6.25      6.25 o 
 -10  14   8       30.93       16.28      9.68 o 
  -9  14   8       44.69       51.20      9.46 o 
  -8  14   8       29.89       29.01      8.25 o 
  -7  14   8       13.65       39.25      8.96 o 
  -6  14   8      128.33      151.78     19.76 o 
  -5  14   8       17.45        4.14      6.85 o 
  -4  14   8      273.91      278.08     17.35 o 
  -3  14   8      387.45      422.07     22.19 o 
  -2  14   8       35.58       38.22      8.96 o 
  -1  14   8       41.33       52.77     10.14 o 
   0  14   8       37.31       28.17      7.89 o 
   1  14   8       35.24       56.09     18.28 o 
   2  14   8      324.44      316.34     26.66 o 
   3  14   8        0.22        8.42     10.46 o 
   4  14   8       42.80        1.68     12.44 o 
   5  14   8       40.48       24.84     11.81 o 
 -10  15   8      132.60      119.18     15.08 o 
  -9  15   8        1.88        7.14      8.06 o 
  -8  15   8       46.64       51.21      9.97 o 
  -7  15   8        4.60        0.78      7.24 o 
  -6  15   8        8.95       12.13      8.08 o 
  -5  15   8       57.18       88.66     15.26 o 
  -4  15   8       77.23       90.71     11.93 o 
  -3  15   8      463.26      484.21     22.40 o 
  -2  15   8        2.49        6.37      7.33 o 
  -1  15   8       92.82      115.54     13.11 o 
   0  15   8       28.09       17.00     12.96 o 
   2  15   8        3.76        9.43     11.40 o 
   3  15   8        0.32       -9.81      9.81 o 
   4  15   8        3.37        8.45     13.60 o 
 -10  16   8       92.64      107.90     14.03 o 
  -9  16   8        2.48        9.61      6.20 o 
  -8  16   8        0.19        1.07      6.40 o 
  -7  16   8       15.34       12.74      6.80 o 
  -6  16   8       27.75       33.63     11.22 o 
  -5  16   8       95.42      113.92     13.37 o 
  -4  16   8        0.13       -3.16      7.34 o 
  -3  16   8       16.30       -4.35      7.58 o 
  -2  16   8      136.54      143.44     14.70 o 
  -1  16   8       85.77      101.78     13.17 o 
   0  16   8       18.00       14.51      8.39 o 
   1  16   8      173.99      216.16     25.43 o 
   3  16   8       19.78       30.64     14.45 o 
  -9  17   8        0.62        0.59      6.77 o 
  -8  17   8        1.12        8.82      6.95 o 
  -7  17   8        6.20        2.12      6.42 o 
  -6  17   8       29.61       34.48     10.07 o 
  -5  17   8        9.49       12.56      8.27 o 
  -4  17   8       24.45       28.21     10.98 o 
  -3  17   8       26.12       27.65      9.79 o 
  -2  17   8       26.77       23.24     11.51 o 
  -1  17   8      160.64      190.32     16.88 o 
   0  17   8        3.22       12.66     12.83 o 
   1  17   8       18.88       27.92     15.35 o 
   2  17   8        0.23        6.09     13.15 o 
  -7  18   8       62.94       75.42     22.56 o 
  -6  18   8       16.14       17.50      9.43 o 
  -5  18   8       10.83       -0.45      8.64 o 
  -4  18   8       12.35        1.98      8.99 o 
  -3  18   8       25.80       12.39      9.66 o 
  -2  18   8        2.77       -8.08      8.08 o 
  -1  18   8       21.09       27.30     14.61 o 
   0  18   8        2.14        2.49     13.02 o 
   1  18   8       32.10       22.87     15.26 o 
  -6  19   8        3.34        5.87      9.07 o 
  -5  19   8        1.01        5.95      8.89 o 
  -4  19   8        0.65       -8.28      8.95 o 
  -3  19   8        0.94       -0.29      9.23 o 
  -2  19   8       77.09      112.78     22.06 o 
  -1  19   8       11.90        9.75     14.61 o 
 -15   1   9        8.77        0.76      5.28 o 
 -14   1   9       16.27       23.40      7.55 o 
 -13   1   9        2.81       -2.68      4.23 o 
 -12   1   9      278.60      223.21     12.80 o 
 -11   1   9       80.90       70.21      5.15 o 
 -10   1   9       11.86        9.24      3.52 o 
  -9   1   9      327.92      288.53     11.70 o 
  -8   1   9      276.98      279.13      8.21 o 
  -7   1   9      395.31      431.32     13.97 o 
  -6   1   9        1.64       -1.66      2.48 o 
  -5   1   9      168.40      142.14      6.50 o 
  -4   1   9      497.89      527.88     10.88 o 
  -3   1   9      195.06      175.38      7.24 o 
  -2   1   9        5.22       11.41      2.93 o 
  -1   1   9      379.82      411.07     15.38 o 
   0   1   9       24.82       12.25      3.87 o 
   1   1   9      137.03      116.17      7.15 o 
   2   1   9      884.80      808.97     18.81 o 
   3   1   9        3.38        2.38      3.95 o 
   4   1   9      278.59      311.40     20.50 o 
   5   1   9       30.44       37.05      9.09 o 
   6   1   9        0.51        9.50      6.93 o 
   7   1   9        0.04       -5.35      5.76 o 
   8   1   9      177.08      189.87     17.01 o 
 -15   2   9        1.17       -6.70      6.70 o 
 -14   2   9        0.70       -1.39      3.34 o 
 -13   2   9       45.83       47.22      6.42 o 
 -12   2   9        0.18       -1.72      3.18 o 
 -11   2   9        7.37        5.03      3.63 o 
 -10   2   9       81.26       98.49      7.53 o 
  -9   2   9       26.44       41.68      5.80 o 
  -8   2   9      109.56      131.59      6.85 o 
  -7   2   9       23.72       16.05      3.28 o 
  -6   2   9      141.55      155.37      6.75 o 
  -5   2   9      168.33      142.21      5.49 o 
  -4   2   9      300.51      288.51      9.69 o 
  -3   2   9       52.39       49.69      4.53 o 
  -2   2   9      573.89      556.58     13.49 o 
  -1   2   9      410.40      419.33     11.92 o 
   0   2   9       85.03      107.89      7.71 o 
   1   2   9      165.94      151.93     11.40 o 
   2   2   9       29.19       24.10      4.89 o 
   3   2   9       85.02       79.54      6.91 o 
   4   2   9       30.19       29.62      5.75 o 
   5   2   9       33.42       29.68      7.84 o 
   6   2   9       38.45       33.02      8.38 o 
   7   2   9        7.38        8.81      6.80 o 
 -14   3   9       38.47       58.92      7.36 o 
 -13   3   9       15.45       21.08      4.28 o 
 -12   3   9       90.49      124.21     10.79 o 
 -11   3   9       18.04        7.94      4.71 o 
 -10   3   9       12.93       26.08      5.46 o 
  -9   3   9      276.55      250.28     11.97 o 
  -8   3   9      175.94      166.81      7.93 o 
  -7   3   9        5.18        3.65      2.78 o 
  -6   3   9      103.37      101.16      5.71 o 
  -5   3   9       66.02       65.14      4.11 o 
  -4   3   9       44.94       45.66      3.82 o 
  -3   3   9       90.27      122.06      6.29 o 
  -2   3   9       55.03       35.56      4.20 o 
  -1   3   9      165.93      186.81     13.16 o 
   0   3   9       57.88       60.87      6.58 o 
   1   3   9     1134.26     1058.85     25.17 o 
   2   3   9        0.01       -2.10      3.73 o 
   3   3   9        0.16       -0.65      3.75 o 
   4   3   9      110.25       92.31      7.50 o 
   5   3   9       40.44       40.22      8.65 o 
   6   3   9      189.46      191.83     17.07 o 
   7   3   9        2.81       -1.85      6.22 o 
 -14   4   9       23.88        8.26      5.76 o 
 -13   4   9        1.51        4.82      5.07 o 
 -12   4   9       60.35       72.82      7.98 o 
 -11   4   9        8.00        4.32      4.83 o 
 -10   4   9      204.72      239.26     14.41 o 
  -9   4   9      622.09      621.44     20.12 o 
  -8   4   9      663.04      642.84     23.56 o 
  -7   4   9        0.73       -0.54      2.75 o 
  -6   4   9      203.16      186.68      6.74 o 
  -5   4   9       34.92       36.66      4.86 o 
  -4   4   9      101.02      134.22      9.02 o 
  -3   4   9      194.15      210.71      8.29 o 
  -2   4   9       42.93       35.11     12.04 o 
  -1   4   9       25.84       34.21      5.85 o 
   0   4   9      370.30      404.29     14.72 o 
   1   4   9      506.77      488.29     20.95 o 
   2   4   9       35.49       37.75      6.42 o 
   3   4   9      158.84      183.53     10.84 o 
   4   4   9        8.51       19.39      5.97 o 
   5   4   9        3.86        0.11      5.43 o 
   6   4   9       10.33       22.83      8.03 o 
   7   4   9       20.66       19.40      7.63 o 
 -14   5   9        0.46        0.41      5.53 o 
 -13   5   9        1.91       -1.10      5.22 o 
 -12   5   9        1.84       -7.97     14.23 o 
 -11   5   9      113.21       81.61      8.47 o 
 -10   5   9      723.59      714.70     22.60 o 
  -9   5   9       48.76       36.53      6.68 o 
  -8   5   9       18.41       25.44      6.43 o 
  -7   5   9     1262.26     1266.15     24.87 o 
  -6   5   9        8.51        9.17      3.30 o 
  -5   5   9       49.75       34.92      4.40 o 
  -4   5   9       55.59       59.09      4.90 o 
  -3   5   9      687.78      707.47     15.72 o 
  -2   5   9      153.92      120.55     10.69 o 
  -1   5   9      633.79      653.91     18.11 o 
   0   5   9       41.97       49.75      6.33 o 
   1   5   9      182.00      162.03      9.75 o 
   2   5   9        0.02       -2.97      3.83 o 
   3   5   9       64.63       69.85      7.97 o 
   4   5   9       18.65       19.78      7.26 o 
   5   5   9        0.86       10.27      6.31 o 
   6   5   9        0.12        0.02      6.09 o 
   7   5   9        1.06        4.58      6.20 o 
 -14   6   9        0.88        0.19      6.21 o 
 -13   6   9       18.95       29.22      7.38 o 
 -12   6   9        0.01       -4.95      4.95 o 
 -11   6   9       52.94       54.26      8.17 o 
 -10   6   9        2.40        8.05      5.87 o 
  -9   6   9       42.85       44.06      7.61 o 
  -8   6   9      843.25      784.85     24.58 o 
  -7   6   9      118.81      135.97     11.70 o 
  -6   6   9      223.73      240.10     10.33 o 
  -5   6   9      399.62      398.83     12.39 o 
  -4   6   9       99.88      116.26      7.44 o 
  -3   6   9      335.65      334.73     17.37 o 
  -2   6   9     2025.72     2018.28     37.28 o 
  -1   6   9       27.03       15.45      7.83 o 
   0   6   9       46.19       40.33      8.79 o 
   1   6   9        2.73        1.95      4.03 o 
   2   6   9       19.74       23.53      5.66 o 
   3   6   9      131.54      135.22      9.95 o 
   4   6   9       60.71       81.70     19.26 o 
   5   6   9       54.45       55.12     10.34 o 
   6   6   9       36.44       39.56      9.33 o 
   7   6   9       20.94       26.27      9.01 o 
 -14   7   9        0.01       -4.23      6.19 o 
 -13   7   9        7.50        2.71      6.41 o 
 -12   7   9       10.66        9.07      6.31 o 
 -11   7   9       20.72       10.97      6.23 o 
 -10   7   9        1.25        7.36      5.70 o 
  -9   7   9       14.88       14.81      6.42 o 
  -8   7   9        0.00       -2.26      5.15 o 
  -7   7   9       91.31       89.28      7.27 o 
  -6   7   9       75.45       71.13      6.91 o 
  -5   7   9       69.86       97.12      6.67 o 
  -4   7   9      169.66      164.41      8.81 o 
  -3   7   9      260.46      239.37     12.88 o 
  -2   7   9     1350.29     1273.58     27.39 o 
  -1   7   9       47.63       47.36      6.37 o 
   0   7   9       93.46       90.15      7.96 o 
   1   7   9       98.53       85.24      8.03 o 
   2   7   9      968.10      986.31     25.49 o 
   3   7   9      124.44      113.62      9.34 o 
   4   7   9      102.01      108.87     16.32 o 
   5   7   9      230.52      278.63     41.23 o 
   6   7   9        1.33       17.11      8.35 o 
   7   7   9        4.79       16.14     19.77 o 
 -13   8   9      188.94      243.88     15.52 o 
 -12   8   9       21.28       34.77     10.35 o 
 -11   8   9        9.54        3.08      7.08 o 
 -10   8   9       22.06       25.53      7.43 o 
  -9   8   9       25.23       35.80      7.90 o 
  -8   8   9       28.92       25.09      7.00 o 
  -7   8   9      152.37      192.78     13.02 o 
  -6   8   9        0.49       -3.95      3.95 o 
  -5   8   9      919.60      936.60     31.66 o 
  -4   8   9     2263.62     2286.18     48.92 o 
  -3   8   9      696.13      693.44     27.21 o 
  -2   8   9      402.98      382.42     26.87 o 
  -1   8   9     1657.54     1732.11     34.98 o 
   0   8   9       13.12       11.26      4.76 o 
   1   8   9        7.42        6.90      4.55 o 
   2   8   9      131.93      125.43      9.77 o 
   3   8   9        4.62        2.63      4.78 o 
   4   8   9        3.73        1.34      6.58 o 
   5   8   9       74.08       86.18     12.07 o 
   6   8   9       12.99       18.09     14.69 o 
 -13   9   9        7.95       14.80      9.78 o 
 -12   9   9       24.50       30.45      9.05 o 
 -11   9   9        0.16       -4.00      6.53 o 
 -10   9   9        1.45       10.31      7.74 o 
  -9   9   9       69.57       64.56     11.14 o 
  -8   9   9      127.01      143.25     16.78 o 
  -7   9   9      191.61      170.07     12.71 o 
  -6   9   9      249.18      300.27     16.43 o 
  -5   9   9       62.93       97.26     15.16 o 
  -4   9   9        9.86       13.86      9.17 o 
  -3   9   9      494.72      481.41     18.74 o 
  -2   9   9      100.07       92.42      9.42 o 
  -1   9   9       14.67        3.47      4.44 o 
   0   9   9        0.00       -1.12      4.14 o 
   1   9   9        0.51       -1.13      4.12 o 
   2   9   9       12.83       18.47      5.76 o 
   3   9   9        2.82       -2.46      5.71 o 
   4   9   9        7.70       19.28      7.66 o 
   5   9   9        0.24        6.32      7.86 o 
   6   9   9       82.91       48.33     16.53 o 
 -13  10   9        0.87       -0.03     10.30 o 
 -12  10   9        6.31        3.27      9.10 o 
 -11  10   9        9.43        9.26      9.52 o 
 -10  10   9       11.34       13.64      9.30 o 
  -9  10   9        0.10       -2.85      7.97 o 
  -8  10   9      185.10      211.47     20.53 o 
  -7  10   9        1.26       -0.39      8.19 o 
  -6  10   9      142.54      157.36     14.54 o 
  -5  10   9       15.16        0.38      9.46 o 
  -4  10   9        1.91       12.55      6.66 o 
  -3  10   9      364.96      408.07     27.24 o 
  -2  10   9      123.23       94.95     11.56 o 
  -1  10   9        8.88       12.20      6.01 o 
   0  10   9        5.58        0.58      4.62 o 
   1  10   9      156.38      189.60     11.48 o 
   2  10   9      176.51      197.16     12.16 o 
   3  10   9       80.36       97.76     12.21 o 
   4  10   9       60.63       64.89     14.83 o 
   5  10   9       19.32       27.93      9.58 o 
   6  10   9        0.06       13.11      8.96 o 
 -12  11   9       93.02      109.44     17.46 o 
 -11  11   9       58.50       58.59     14.45 o 
 -10  11   9       60.63       41.68     13.28 o 
  -9  11   9       18.15       22.35     10.75 o 
  -8  11   9        8.28       10.95      9.78 o 
  -7  11   9      133.89      130.11     17.23 o 
  -6  11   9      142.49      128.89     11.82 o 
  -5  11   9       67.15       59.58      9.42 o 
  -4  11   9       79.11       70.36     12.55 o 
  -3  11   9      147.03      145.39     18.49 o 
  -2  11   9      107.30      122.47     11.23 o 
  -1  11   9      194.21      202.52     17.73 o 
   0  11   9      128.74      122.57     11.86 o 
   1  11   9       24.20       18.80      6.24 o 
   2  11   9       12.09       11.07      6.07 o 
   3  11   9       10.21       13.14      8.01 o 
   4  11   9        0.23        1.39      7.27 o 
   5  11   9       19.21       28.83     10.38 o 
 -12  12   9       19.65       14.32     12.05 o 
 -11  12   9       27.73       15.06     10.85 o 
 -10  12   9       18.46       38.67     13.15 o 
  -9  12   9       32.25       57.17     14.15 o 
  -8  12   9       43.30       40.39     13.02 o 
  -7  12   9        2.29        6.64      9.46 o 
  -6  12   9        2.58        3.44      6.60 o 
  -5  12   9       21.83       33.66      8.30 o 
  -4  12   9       59.62       80.66     11.34 o 
  -3  12   9      159.41      132.76     12.57 o 
  -2  12   9      258.13      228.34     22.41 o 
  -1  12   9        0.01        7.26      6.10 o 
   0  12   9       23.73        6.69      8.53 o 
   1  12   9      118.24      140.75     13.36 o 
   2  12   9        4.36       -8.30      9.78 o 
   3  12   9        0.08       -6.88      6.88 o 
   4  12   9       94.98      139.64     15.22 o 
   5  12   9        8.77       29.47     10.65 o 
 -11  13   9       19.64       34.43     13.47 o 
 -10  13   9       26.86       27.85     11.92 o 
  -9  13   9        4.03        6.19     10.85 o 
  -8  13   9       47.07       31.84     12.28 o 
  -7  13   9       16.28       32.94     12.40 o 
  -6  13   9        3.15        3.72      6.66 o 
  -5  13   9        2.81       -2.72      6.26 o 
  -4  13   9      119.91      119.75     12.84 o 
  -3  13   9       94.52       81.07     11.29 o 
  -2  13   9      280.25      248.75     18.85 o 
  -1  13   9       11.27       15.16      9.72 o 
   0  13   9      223.33      269.70     24.03 o 
   1  13   9       13.52        4.11      7.03 o 
   2  13   9       19.04       33.26     12.66 o 
   3  13   9       65.14       66.46     24.49 o 
   4  13   9        4.51       -6.68      8.99 o 
 -11  14   9        0.57       -9.75      9.75 o 
 -10  14   9       59.65       51.08     15.87 o 
  -9  14   9       38.35       43.21     14.67 o 
  -8  14   9        0.04       -2.46      8.84 o 
  -7  14   9       36.88       47.19     14.80 o 
  -6  14   9       51.65       40.29      9.52 o 
  -5  14   9       20.33       31.88     13.54 o 
  -4  14   9       65.54       61.58     10.62 o 
  -3  14   9       12.32        8.61      9.99 o 
  -2  14   9        4.30        7.58      7.51 o 
  -1  14   9       14.28        8.87     10.46 o 
   0  14   9       14.97       15.74     11.79 o 
   2  14   9        4.49        7.45     11.27 o 
   3  14   9      127.16      107.82     19.79 o 
   4  14   9        6.31       -3.21     11.89 o 
 -10  15   9        8.76      -11.11     11.11 o 
  -9  15   9        0.64       -8.29     11.11 o 
  -8  15   9       19.72       10.07     11.56 o 
  -7  15   9       44.26       21.99     13.21 o 
  -6  15   9        0.64        7.83      8.01 o 
  -5  15   9        3.82        3.61      8.10 o 
  -4  15   9        1.72       -0.47      7.66 o 
  -3  15   9       40.95       15.34      8.37 o 
  -2  15   9       21.46       20.83      9.09 o 
  -1  15   9        1.53        0.96     11.03 o 
   0  15   9       27.14       18.40     12.11 o 
  -9  16   9       66.68       49.43     16.65 o 
  -8  16   9        3.44        5.02     11.63 o 
  -7  16   9       20.21       18.20     13.67 o 
  -6  16   9       82.09       80.29     18.20 o 
  -5  16   9        1.93       -2.66      7.86 o 
  -4  16   9       10.59       20.34      9.69 o 
  -3  16   9      178.70      256.78     38.90 o 
  -2  16   9        1.66        6.80      9.10 o 
  -1  16   9       79.29      108.76     14.01 o 
   0  16   9        2.05        8.19     12.96 o 
  -8  17   9      107.32      128.02     14.92 o 
  -7  17   9       40.17       58.14     17.85 o 
  -6  17   9        0.01       29.25     13.80 o 
  -5  17   9        2.03        3.60      8.84 o 
  -4  17   9       73.67      102.70     19.32 o 
  -3  17   9        0.29        8.82      9.03 o 
  -2  17   9       25.27       31.20     10.85 o 
  -1  17   9       33.79       -2.98     13.93 o 
   0  17   9        0.21        0.03     12.44 o 
   1  17   9        1.75        1.59     12.15 o 
  -6  18   9       29.03       17.17     15.55 o 
  -5  18   9       32.92       12.93     10.07 o 
  -4  18   9       82.37       53.52     12.02 o 
  -3  18   9        0.39        1.05     10.20 o 
  -2  18   9       26.42       36.47     11.26 o 
  -1  18   9        2.39        2.88     14.51 o 
 -14   0  10       18.85        9.03      4.74 o 
 -13   0  10      591.02      718.08     33.46 o 
 -12   0  10       15.20       17.83      4.93 o 
 -11   0  10       10.63       22.67      7.84 o 
 -10   0  10       72.93       63.87     10.01 o 
  -9   0  10      502.53      525.57     25.30 o 
  -8   0  10       69.39       48.65     10.17 o 
  -7   0  10       15.10       33.94      9.23 o 
  -6   0  10      203.84      205.57     16.97 o 
  -5   0  10      784.85      812.65     19.52 o 
  -4   0  10      132.80      185.49     11.57 o 
  -3   0  10      965.39      896.11     21.18 o 
  -2   0  10       15.68       11.01      4.40 o 
  -1   0  10       22.59       15.19      9.98 o 
   0   0  10        9.89        8.00      5.56 o 
   1   0  10      166.68      153.87     12.27 o 
   2   0  10       52.08       34.37      7.67 o 
   3   0  10       76.76       69.69     11.38 o 
   4   0  10      157.74      169.81     19.95 o 
   5   0  10       16.54       -1.68      7.94 o 
   6   0  10        0.42       -5.31      8.49 o 
   7   0  10       68.38      121.36     20.79 o 
 -14   1  10       14.89       16.15      3.47 o 
 -13   1  10      156.68      150.62      7.76 o 
 -12   1  10       98.62      130.99      8.66 o 
 -11   1  10      162.74      138.35      7.47 o 
 -10   1  10       25.34       25.05      4.58 o 
  -9   1  10      196.05      216.02     14.69 o 
  -8   1  10      159.12      174.08     10.53 o 
  -7   1  10       21.01       22.68      5.79 o 
  -6   1  10      213.71      207.39     11.76 o 
  -5   1  10      102.57      100.83      7.82 o 
  -4   1  10      243.57      255.96      8.94 o 
  -3   1  10      133.23      148.57      9.79 o 
  -2   1  10      253.44      217.29     15.71 o 
  -1   1  10     1521.76     1609.87     28.42 o 
   0   1  10       25.25       19.18      4.45 o 
   1   1  10       32.61       14.37      4.50 o 
   2   1  10       60.35       56.76      6.31 o 
   3   1  10       23.59        8.21      4.51 o 
   4   1  10       16.14       27.85      6.85 o 
   5   1  10       10.72       12.55     10.04 o 
   6   1  10       25.99       20.46      7.73 o 
   7   1  10        6.42       12.52      7.80 o 
 -14   2  10        8.57       19.46      5.60 o 
 -13   2  10      124.17      131.19      7.47 o 
 -12   2  10       71.03       58.20      5.68 o 
 -11   2  10      185.31      198.95      8.99 o 
 -10   2  10       32.83       34.25      7.21 o 
  -9   2  10        0.26        2.56      4.68 o 
  -8   2  10     1328.19     1284.54     31.88 o 
  -7   2  10       12.40       24.17      5.87 o 
  -6   2  10      165.74      155.32     10.44 o 
  -5   2  10       37.12       31.34      5.20 o 
  -4   2  10       52.56       46.21      4.81 o 
  -3   2  10     1560.27     1618.39     27.29 o 
  -2   2  10      118.80      119.82      6.93 o 
  -1   2  10        7.79       10.28      4.46 o 
   0   2  10      489.19      463.80     20.33 o 
   1   2  10      918.76      870.12     20.08 o 
   2   2  10        1.01        0.38      6.05 o 
   3   2  10      148.56      150.61      9.22 o 
   4   2  10       27.07       28.96      6.91 o 
   5   2  10       12.82        7.15      8.45 o 
   6   2  10        0.17        0.16      6.64 o 
 -14   3  10       14.02       19.38      5.38 o 
 -13   3  10        3.94        3.08      4.94 o 
 -12   3  10      233.73      220.08      9.56 o 
 -11   3  10        0.05       -0.50      5.18 o 
 -10   3  10       71.66       67.98      7.66 o 
  -9   3  10       71.14       53.55      7.84 o 
  -8   3  10        4.00        4.16      5.06 o 
  -7   3  10        3.61       -4.23      4.23 o 
  -6   3  10      641.48      654.05     21.91 o 
  -5   3  10      557.69      573.30     16.52 o 
  -4   3  10     1597.21     1527.48     25.77 o 
  -3   3  10      138.19      150.51      8.33 o 
  -2   3  10       46.19       40.32      5.85 o 
  -1   3  10       17.82       15.51      4.70 o 
   0   3  10      344.05      353.16     14.06 o 
   1   3  10       22.98       17.51      5.51 o 
   2   3  10      213.57      207.86     10.22 o 
   3   3  10        8.20        6.41      4.26 o 
   4   3  10       11.18       14.69      6.78 o 
   5   3  10       23.34       47.81      9.61 o 
   6   3  10       19.57       28.94      8.95 o 
 -14   4  10       53.14       60.61      7.01 o 
 -13   4  10        6.59       -1.61      5.52 o 
 -12   4  10      121.24      139.75     10.74 o 
 -11   4  10       70.29       62.00      8.06 o 
 -10   4  10       47.81       39.26      7.05 o 
  -9   4  10       11.85       16.33      6.24 o 
  -8   4  10      457.42      486.20     21.34 o 
  -7   4  10      127.26      139.52     10.60 o 
  -6   4  10       43.14       45.03      7.44 o 
  -5   4  10      398.25      400.46     17.43 o 
  -4   4  10        3.04       -3.31      3.31 o 
  -3   4  10        0.00        0.80      3.18 o 
  -2   4  10       78.53       69.45      6.92 o 
  -1   4  10      411.17      432.05     15.23 o 
   0   4  10      290.91      263.04     12.32 o 
   1   4  10      148.83      136.66      9.72 o 
   2   4  10      121.97       99.36      8.94 o 
   3   4  10       32.81       22.26      5.28 o 
   4   4  10       17.62       15.85      6.07 o 
   5   4  10       94.86      120.97     13.37 o 
   6   4  10        6.92       10.92      8.16 o 
 -14   5  10       28.72       33.84     10.40 o 
 -13   5  10        2.48       -2.38      5.69 o 
 -12   5  10        1.84        3.09      5.79 o 
 -11   5  10      139.42      144.72     11.74 o 
 -10   5  10       50.55       50.05      7.82 o 
  -9   5  10        3.69       -4.71      4.96 o 
  -8   5  10      306.81      352.33     18.35 o 
  -7   5  10      257.49      281.90     14.79 o 
  -6   5  10      300.35      311.79     15.69 o 
  -5   5  10      689.48      744.90     29.44 o 
  -4   5  10      139.51      119.11      7.86 o 
  -3   5  10        6.27        1.33      4.03 o 
  -2   5  10      102.11       97.29      7.87 o 
  -1   5  10      244.19      251.12     11.96 o 
   0   5  10       85.21       86.81      7.98 o 
   1   5  10      394.93      343.69     14.43 o 
   2   5  10       77.29       78.54      8.33 o 
   3   5  10      144.77      176.70     11.74 o 
   4   5  10        0.75        1.13      5.15 o 
   5   5  10       48.87       63.92     13.09 o 
   6   5  10       70.51       82.61     15.84 o 
 -14   6  10       66.74       89.40     10.42 o 
 -13   6  10        0.25       -5.80      5.80 o 
 -12   6  10      105.66      124.93     11.32 o 
 -11   6  10       12.43       23.94      9.54 o 
 -10   6  10       13.18       10.92     11.72 o 
  -9   6  10      779.77      726.61     24.54 o 
  -8   6  10       43.15       27.45      6.99 o 
  -7   6  10      157.47      175.09     12.57 o 
  -6   6  10      169.58      193.29     10.06 o 
  -5   6  10       44.10       33.94      7.80 o 
  -4   6  10      159.88      178.14     20.65 o 
  -3   6  10        4.28        4.45      4.91 o 
  -2   6  10      123.51      134.76      9.15 o 
  -1   6  10       36.46       48.70      6.76 o 
   0   6  10      558.85      587.87     18.83 o 
   1   6  10      144.04      148.19     10.50 o 
   2   6  10       31.22       17.26      5.66 o 
   3   6  10       13.56       12.55      6.63 o 
   4   6  10       54.77       67.41     11.04 o 
   5   6  10       22.42       37.96      9.49 o 
   6   6  10        0.79        1.10      7.11 o 
 -13   7  10        7.24       10.01      7.02 o 
 -12   7  10       41.29       36.59      9.83 o 
 -11   7  10      210.62      200.22     23.53 o 
 -10   7  10        1.37       -1.34      6.54 o 
  -9   7  10       77.16       56.74      9.01 o 
  -8   7  10        5.80        7.68      5.95 o 
  -7   7  10      175.78      130.37     11.47 o 
  -6   7  10      111.42      109.12      8.45 o 
  -5   7  10       94.02       85.54     14.32 o 
  -4   7  10      720.70      728.23     36.57 o 
  -3   7  10        0.14        6.60      4.77 o 
  -2   7  10       32.16       49.98      6.77 o 
  -1   7  10      147.04      173.45     10.42 o 
   0   7  10       51.55       53.25      7.31 o 
   1   7  10      456.39      495.12     17.76 o 
   2   7  10       19.40       21.43      5.85 o 
   3   7  10      117.39      101.81     12.01 o 
   4   7  10        5.30       16.55      7.56 o 
   5   7  10        0.22        8.85      7.61 o 
   6   7  10       42.49       21.44     15.27 o 
 -13   8  10        0.17        0.62     16.28 o 
 -12   8  10        0.31       -1.36      6.47 o 
 -11   8  10       16.19       10.39      7.21 o 
 -10   8  10        0.06        2.38      6.44 o 
  -9   8  10       11.56       19.55      7.68 o 
  -8   8  10       69.69       96.33     10.96 o 
  -7   8  10       13.32       36.78      8.58 o 
  -6   8  10       95.27       95.41     18.19 o 
  -5   8  10       45.01       40.45     12.02 o 
  -4   8  10       42.05       43.50     11.98 o 
  -3   8  10       59.44       48.34      7.81 o 
  -2   8  10      337.70      306.45     15.76 o 
  -1   8  10        5.62        7.14      4.65 o 
   0   8  10      648.43      664.84     20.67 o 
   1   8  10       26.08       25.25      7.10 o 
   2   8  10       25.53       20.59      6.20 o 
   3   8  10        2.53       11.70      7.49 o 
   4   8  10       38.78       49.83     10.72 o 
   5   8  10       31.37       64.30     11.31 o 
 -13   9  10       46.55       30.06     12.08 o 
 -12   9  10       20.96       22.32     10.69 o 
 -11   9  10        8.04        5.80      9.52 o 
 -10   9  10        0.68       -8.29      8.45 o 
  -9   9  10       54.16       41.26     12.89 o 
  -8   9  10       23.83       19.60     10.01 o 
  -7   9  10        3.40       -6.25      6.25 o 
  -6   9  10       69.76       64.97      9.19 o 
  -5   9  10        5.56       10.39      6.06 o 
  -4   9  10      256.31      231.19     22.06 o 
  -3   9  10      119.79      107.17     16.81 o 
  -2   9  10      931.23      943.42     29.48 o 
  -1   9  10       89.04       70.87      7.85 o 
   0   9  10      178.81      153.81     10.68 o 
   1   9  10        7.78       -4.20      4.20 o 
   2   9  10        3.98        3.45      5.06 o 
   3   9  10       86.82       75.62     11.51 o 
   4   9  10      199.59      265.65     18.98 o 
   5   9  10       55.39       66.10     12.32 o 
 -12  10  10        0.83        1.04      9.13 o 
 -11  10  10        0.82        5.99      9.98 o 
 -10  10  10       67.11       94.32     16.62 o 
  -9  10  10       47.18       15.29     10.75 o 
  -8  10  10        9.25       14.67     10.17 o 
  -7  10  10       10.30       19.66     10.36 o 
  -6  10  10       40.25       25.48      9.91 o 
  -5  10  10      301.68      323.35     17.10 o 
  -4  10  10       16.87        2.17      9.07 o 
  -3  10  10       96.56       85.64     15.87 o 
  -2  10  10        0.71       11.01      9.52 o 
  -1  10  10      106.72      117.20     11.45 o 
   0  10  10        2.62        5.59      5.05 o 
   1  10  10        0.55        3.74      6.31 o 
   2  10  10       23.34       18.72      8.25 o 
   3  10  10       28.31       43.17     13.21 o 
   4  10  10       31.74       27.95      9.90 o 
   5  10  10       79.11      107.04     15.37 o 
 -12  11  10       25.70       12.21     12.11 o 
 -11  11  10        7.70        2.62     10.49 o 
 -10  11  10       10.30       11.95     11.37 o 
  -9  11  10       33.65       20.63     11.76 o 
  -8  11  10        8.60       16.58      9.88 o 
  -7  11  10        6.79        4.18      8.97 o 
  -6  11  10        5.29        3.35      6.46 o 
  -5  11  10        6.17       -4.71      5.69 o 
  -4  11  10       80.35       82.92     10.78 o 
  -3  11  10       86.53       84.28     16.26 o 
  -2  11  10        4.83        1.46      8.81 o 
  -1  11  10       22.61       19.27     11.47 o 
   0  11  10       31.77       39.35      8.86 o 
   1  11  10      217.36      159.64     21.95 o 
   2  11  10       49.30       43.47     15.17 o 
   3  11  10      211.58      200.28     26.54 o 
   4  11  10        4.38       14.52      8.82 o 
 -11  12  10       50.75       62.90     15.90 o 
 -10  12  10        5.68       18.53     11.63 o 
  -9  12  10        0.33       -3.14      8.36 o 
  -8  12  10       36.10       27.08     12.18 o 
  -7  12  10       56.67       36.76     12.21 o 
  -6  12  10       24.71       16.77      7.85 o 
  -5  12  10       14.76        4.58      6.83 o 
  -4  12  10       14.05       18.64      7.87 o 
  -3  12  10      111.31      104.42     17.65 o 
  -2  12  10        6.81       -7.13      9.13 o 
  -1  12  10       22.23       10.66     11.40 o 
   0  12  10        0.04        0.06      9.65 o 
   1  12  10       34.42       43.27      9.92 o 
   2  12  10        1.97       -6.71      6.71 o 
   3  12  10       19.33       34.87     11.79 o 
   4  12  10        0.75       10.27      8.49 o 
 -11  13  10        0.38        2.14     10.49 o 
 -10  13  10       17.56       23.58     12.37 o 
  -9  13  10        1.96       15.94     10.95 o 
  -8  13  10        2.34        2.36     10.62 o 
  -7  13  10       20.16       20.57     12.08 o 
  -6  13  10       11.08       23.48     11.82 o 
  -5  13  10        7.76       11.16      7.74 o 
  -4  13  10       11.44        6.04      8.02 o 
  -3  13  10       89.47       98.16     12.55 o 
  -2  13  10       34.51       68.11     15.45 o 
  -1  13  10        0.47        9.17     11.04 o 
   0  13  10        6.60       16.00     10.95 o 
   3  13  10        0.00      -17.01     19.08 o 
 -10  14  10        0.17        3.04     12.15 o 
  -9  14  10       26.19       35.08     14.54 o 
  -8  14  10        2.44        7.22     11.24 o 
  -7  14  10       34.16       27.82     13.57 o 
  -6  14  10        5.52        9.04     10.79 o 
  -5  14  10        0.81        6.06      8.04 o 
  -4  14  10       18.90       35.53      9.84 o 
  -3  14  10       36.51       29.93     18.49 o 
  -2  14  10      108.25      122.94     14.06 o 
  -1  14  10        2.74       11.98     12.15 o 
   0  14  10       28.60       41.17     15.19 o 
  -9  15  10       29.73       43.72     15.35 o 
  -8  15  10        3.20       -9.65      9.65 o 
  -7  15  10        7.60       39.94     15.94 o 
  -6  15  10       65.89       98.53     18.88 o 
  -5  15  10        1.30       -1.43      7.99 o 
  -4  15  10        8.83       -0.97      7.79 o 
  -3  15  10       83.58       79.93     12.91 o 
  -2  15  10      104.64      145.89     16.76 o 
  -1  15  10       25.81        9.58      9.06 o 
  -8  16  10       25.33       31.19     14.61 o 
  -7  16  10      112.98      105.20     20.99 o 
  -6  16  10       51.58       43.11     16.26 o 
  -5  16  10        5.47        8.04      9.14 o 
  -4  16  10        2.61        8.85      9.28 o 
  -3  16  10       28.18       35.53     12.94 o 
  -2  16  10        0.35        2.21     11.60 o 
  -1  16  10       19.44       26.43     14.87 o 
   0  16  10        5.88       22.70     14.74 o 
  -6  17  10        9.90       12.66     13.99 o 
  -5  17  10       35.85       26.56     10.84 o 
  -4  17  10       30.86       14.34     10.25 o 
  -3  17  10       36.19       39.57     11.94 o 
  -2  17  10        1.04        2.39      9.11 o 
  -1  17  10       29.13       30.15     15.51 o 
 -14   1  11        4.50        0.59      4.91 o 
 -13   1  11        6.93        4.91      3.47 o 
 -12   1  11        1.74        8.34      4.56 o 
 -11   1  11       62.62       48.12      5.82 o 
 -10   1  11      250.26      215.35     14.21 o 
  -9   1  11      572.50      559.39     15.95 o 
  -8   1  11       22.98       15.53      4.76 o 
  -7   1  11      174.80      153.10     10.88 o 
  -6   1  11        6.22        8.18      5.22 o 
  -5   1  11      730.83      730.75     16.36 o 
  -4   1  11      878.61      819.62     19.08 o 
  -3   1  11      129.09      125.07      7.63 o 
  -2   1  11       38.07       30.93      5.22 o 
  -1   1  11        0.31       -0.98      3.70 o 
   0   1  11       92.16       64.50      7.32 o 
   1   1  11       22.80       31.79      5.61 o 
   2   1  11       61.28       57.72     10.21 o 
   3   1  11        0.76       -1.02      4.41 o 
   4   1  11        3.79        8.72     11.38 o 
   5   1  11      136.26      139.92     14.71 o 
 -14   2  11        3.67        6.40      4.83 o 
 -13   2  11       15.93        7.84      4.76 o 
 -12   2  11      172.32      140.52     13.91 o 
 -11   2  11       23.05       21.28      5.08 o 
 -10   2  11        0.06       -2.49      4.69 o 
  -9   2  11      157.59      156.76     11.07 o 
  -8   2  11       96.73       99.08     10.93 o 
  -7   2  11        8.48       12.16      5.83 o 
  -6   2  11      188.67      161.17     11.73 o 
  -5   2  11        5.37       -3.30      5.44 o 
  -4   2  11      138.68      155.60      7.82 o 
  -3   2  11       16.04       28.30      5.55 o 
  -2   2  11       62.91       81.94      7.76 o 
  -1   2  11      474.65      508.04     14.91 o 
   0   2  11      211.16      259.20     13.10 o 
   1   2  11       32.99       39.87      6.17 o 
   2   2  11      221.58      213.91     11.00 o 
   3   2  11      205.57      239.55     11.89 o 
   4   2  11       44.40       73.35     11.64 o 
   5   2  11       64.34      115.66     14.05 o 
 -14   3  11       48.25       34.80      5.86 o 
 -13   3  11       10.33       13.69      5.39 o 
 -12   3  11       21.05       38.80      8.49 o 
 -11   3  11        1.86        6.40      5.58 o 
 -10   3  11       39.92       40.89      7.30 o 
  -9   3  11       77.27      104.31      9.68 o 
  -8   3  11      305.01      361.07     16.66 o 
  -7   3  11       19.44       25.54      6.71 o 
  -6   3  11       82.68       78.99     20.47 o 
  -5   3  11     1054.76     1015.66     30.39 o 
  -4   3  11       62.68       31.13      5.53 o 
  -3   3  11      373.09      365.26     13.83 o 
  -2   3  11      916.85      992.16     28.94 o 
  -1   3  11      221.09      232.00     11.75 o 
   0   3  11       65.62       48.94      7.08 o 
   1   3  11        0.39       -3.71      3.71 o 
   2   3  11       31.24       33.41     10.25 o 
   3   3  11        9.34       11.12      6.18 o 
   4   3  11       35.73       41.31     15.63 o 
   5   3  11       44.21       41.17     10.35 o 
 -14   4  11       64.49       78.26     15.12 o 
 -13   4  11        0.00       -1.54      4.77 o 
 -12   4  11        8.41        8.44      6.32 o 
 -11   4  11       27.80       38.09      7.59 o 
 -10   4  11       30.56       19.92      8.71 o 
  -9   4  11       25.13       -0.18      5.43 o 
  -8   4  11        1.70        0.31      5.06 o 
  -7   4  11       11.21        7.59      6.13 o 
  -6   4  11      233.93      207.98     13.71 o 
  -5   4  11      663.58      753.68     38.38 o 
  -4   4  11     1339.17     1395.53     36.76 o 
  -3   4  11      302.66      270.01     12.09 o 
  -2   4  11       66.30       67.37      7.49 o 
  -1   4  11       22.27       17.72      5.48 o 
   0   4  11       22.95       25.67      5.83 o 
   1   4  11        1.61       -1.80      4.65 o 
   2   4  11      287.88      227.53     11.51 o 
   3   4  11       23.19       40.94      7.88 o 
   4   4  11       34.46       46.81     13.64 o 
   5   4  11        4.46       14.53     11.01 o 
 -14   5  11       17.88       38.69      8.69 o 
 -13   5  11      113.59      151.88     12.64 o 
 -12   5  11       84.26      110.91     10.74 o 
 -11   5  11       52.60       40.31      8.16 o 
 -10   5  11        0.08       -0.56      5.51 o 
  -9   5  11      384.18      415.54     26.54 o 
  -8   5  11        0.73       -3.12      8.19 o 
  -7   5  11       25.78       27.24      7.43 o 
  -6   5  11      404.85      430.60     19.22 o 
  -5   5  11       54.12       54.28     13.34 o 
  -4   5  11       50.94       50.30     13.64 o 
  -3   5  11       59.40       58.56     10.43 o 
  -2   5  11        1.71       -3.87      3.87 o 
  -1   5  11       19.41       14.15      5.18 o 
   0   5  11       79.28       86.01      8.55 o 
   1   5  11      149.22      124.39     10.17 o 
   2   5  11        9.37        5.35      5.75 o 
   3   5  11        0.21        6.23      5.90 o 
   4   5  11       11.34       16.13      8.25 o 
   5   5  11        0.94        2.32      8.04 o 
 -13   6  11       13.90        2.22      7.54 o 
 -12   6  11        0.62        4.49      7.19 o 
 -11   6  11       13.98        4.87      6.29 o 
 -10   6  11      228.29      225.15     14.44 o 
  -9   6  11        7.66       -5.06      5.49 o 
  -8   6  11      143.18      159.14     18.15 o 
  -7   6  11        0.96        3.20      5.91 o 
  -6   6  11       27.11       36.66     11.01 o 
  -5   6  11      285.48      244.99     22.45 o 
  -4   6  11      345.20      361.68     26.04 o 
  -3   6  11       24.64       26.56      7.82 o 
  -2   6  11        6.98       13.62      5.42 o 
  -1   6  11       15.22       19.04      5.93 o 
   0   6  11      398.99      377.15     15.94 o 
   1   6  11       35.24       58.11      8.15 o 
   2   6  11      212.76      204.48     14.55 o 
   3   6  11        9.26       -0.75      6.34 o 
   4   6  11       58.89       48.58     10.95 o 
   5   6  11       34.02       58.85     13.26 o 
 -13   7  11       23.91       35.88      9.03 o 
 -12   7  11       41.90       39.30      9.36 o 
 -11   7  11        9.49       12.89      7.03 o 
 -10   7  11       64.40       67.27     10.29 o 
  -9   7  11        6.63        6.87      7.77 o 
  -8   7  11       20.75       16.51     16.86 o 
  -7   7  11       39.59       48.16     11.82 o 
  -6   7  11       28.23       13.31      6.71 o 
  -5   7  11       99.27       93.18     15.35 o 
  -4   7  11      200.45      194.30     20.79 o 
  -3   7  11      222.87      174.87     19.89 o 
  -2   7  11      313.99      261.07     15.51 o 
  -1   7  11       30.10       35.87      9.02 o 
   0   7  11       70.66       80.92      8.76 o 
   1   7  11       24.81       17.48      8.98 o 
   2   7  11        0.16       11.57      5.55 o 
   3   7  11       11.14       -4.97      6.52 o 
   4   7  11      217.30      180.28     16.52 o 
 -13   8  11       26.69       34.82     12.83 o 
 -12   8  11        1.99       -8.03      8.03 o 
 -11   8  11       32.11       38.87     12.99 o 
 -10   8  11        0.00        4.70     10.23 o 
  -9   8  11        0.16       13.51     10.36 o 
  -8   8  11       11.86       -6.70      6.70 o 
  -7   8  11       15.23        6.51      9.23 o 
  -6   8  11        0.17        5.80      8.74 o 
  -5   8  11      168.23      159.09     18.85 o 
  -4   8  11       24.65       29.77     11.63 o 
  -3   8  11        2.10       -7.48      7.48 o 
  -2   8  11      128.07      105.45     11.96 o 
  -1   8  11        0.52        3.71      4.84 o 
   0   8  11       41.09       44.72      9.48 o 
   1   8  11       15.10       28.53      7.07 o 
   2   8  11      242.81      265.51     20.96 o 
   3   8  11        4.42        8.20      7.53 o 
   4   8  11        9.25       20.44     21.46 o 
 -12   9  11       53.47       78.70     16.23 o 
 -11   9  11        1.59       -8.58      8.58 o 
 -10   9  11        2.27        7.13     10.33 o 
  -9   9  11       17.29       14.57     11.01 o 
  -8   9  11       92.28      130.69     18.30 o 
  -7   9  11       51.74      104.00     16.68 o 
  -6   9  11       80.99      107.79     17.07 o 
  -5   9  11      164.02      141.90     18.98 o 
  -4   9  11       82.53       50.66     13.54 o 
  -3   9  11       41.72       26.04     11.47 o 
  -2   9  11       13.94       10.46      9.75 o 
  -1   9  11        0.26        3.59      6.86 o 
   0   9  11       17.87       18.02      6.23 o 
   1   9  11        2.77        2.77      5.55 o 
   2   9  11       11.86       23.38      8.81 o 
   3   9  11        2.29        0.30      7.16 o 
   4   9  11        7.95       -1.16      7.37 o 
 -12  10  11       10.51        9.78     12.05 o 
 -11  10  11       13.07       18.95     11.95 o 
 -10  10  11        0.08       -7.77      7.77 o 
  -9  10  11      221.48      233.13     23.68 o 
  -8  10  11        2.78       -5.54      8.26 o 
  -7  10  11        0.02        5.34      9.62 o 
  -6  10  11      160.21      188.73     21.41 o 
  -5  10  11       63.41       84.21     24.63 o 
  -4  10  11       66.89       94.25     17.17 o 
  -3  10  11      112.66      114.49     18.75 o 
  -2  10  11      274.32      300.24     26.82 o 
  -1  10  11       36.82       13.60     11.21 o 
   0  10  11       24.87       51.70     19.35 o 
   1  10  11       11.94        6.34      5.89 o 
   2  10  11       37.90       34.89     10.85 o 
   3  10  11        8.61       18.74      9.07 o 
 -11  11  11        8.68       13.21     11.66 o 
 -10  11  11      144.16      148.92     20.66 o 
  -9  11  11       33.02       56.58     14.48 o 
  -8  11  11       19.32       19.53     11.56 o 
  -7  11  11       60.16       43.82     13.77 o 
  -6  11  11       10.64       -0.42      9.23 o 
  -5  11  11      151.41      142.06     15.81 o 
  -4  11  11        0.01       12.70     11.21 o 
  -3  11  11       19.03        7.51     10.01 o 
  -2  11  11       15.31       13.93     11.30 o 
  -1  11  11        0.15       28.70     12.73 o 
   0  11  11      132.91      191.16     23.03 o 
   1  11  11        6.94       -3.95     11.76 o 
   2  11  11       18.86       31.90     15.32 o 
   3  11  11        3.57        3.05      7.96 o 
 -11  12  11        0.39       -9.78      9.78 o 
 -10  12  11        2.22       -5.54      9.46 o 
  -9  12  11        4.47        5.51     11.17 o 
  -8  12  11        5.02       17.17     11.04 o 
  -7  12  11        4.93        6.54     10.27 o 
  -6  12  11       38.46       49.23     15.26 o 
  -5  12  11       39.10       28.89      9.29 o 
  -4  12  11        0.10        7.22      7.66 o 
  -3  12  11       13.04       11.34     11.56 o 
  -2  12  11       26.22       13.99     11.98 o 
  -1  12  11        7.65        0.00      9.72 o 
   0  12  11       80.88      102.93     19.53 o 
   2  12  11       92.34       91.01     21.31 o 
 -10  13  11        4.67       12.02     11.40 o 
  -9  13  11        1.35        3.69     10.98 o 
  -8  13  11        7.23        1.81     10.59 o 
  -7  13  11       85.61       92.73     19.08 o 
  -6  13  11       48.75       50.49     15.35 o 
  -5  13  11        2.57        1.98      7.50 o 
  -4  13  11       35.55       45.38     24.03 o 
  -3  13  11      116.56      155.78     15.49 o 
  -2  13  11       13.85       25.13     13.57 o 
  -1  13  11       33.57        6.09     11.37 o 
  -9  14  11       19.65       41.65     15.55 o 
  -8  14  11       17.52        9.30     12.44 o 
  -7  14  11      100.54      100.18     20.08 o 
  -6  14  11        0.81       -5.54      9.65 o 
  -5  14  11        0.82       10.13      8.93 o 
  -4  14  11       20.86       13.87      8.99 o 
  -3  14  11        6.12       14.22     15.79 o 
  -2  14  11        1.43       -8.41      8.92 o 
  -1  14  11        0.08       14.87     12.70 o 
  -8  15  11       15.47       11.08     13.38 o 
  -7  15  11        3.08       18.59     13.28 o 
  -6  15  11        0.62        5.86     12.15 o 
  -5  15  11        6.76        4.92     12.44 o 
  -4  15  11        1.94        2.04      8.66 o 
  -3  15  11        4.26       11.99     14.85 o 
  -2  15  11      112.26      105.92     14.71 o 
  -6  16  11        1.70        8.62     13.21 o 
  -5  16  11        2.92       24.62     14.54 o 
  -4  16  11      145.08      134.47     16.18 o 
  -3  16  11        0.66        5.04     10.11 o 
  -2  16  11        1.98        8.06      9.70 o 
 -14   0  12       81.04       99.60     15.35 o 
 -13   0  12        7.18        7.32      7.00 o 
 -12   0  12        7.22       30.71      6.89 o 
 -11   0  12       14.15        2.60      6.96 o 
 -10   0  12       40.72       36.19      7.02 o 
  -9   0  12      113.17      151.66     15.55 o 
  -8   0  12      589.52      631.97     22.25 o 
  -7   0  12      448.43      391.68     17.63 o 
  -6   0  12       77.09       66.36      9.07 o 
  -5   0  12      765.52      732.76     36.34 o 
  -4   0  12      512.13      483.18     30.35 o 
  -3   0  12     1092.64     1067.04     61.89 o 
  -2   0  12       24.69       33.90     15.29 o 
  -1   0  12      921.88      866.46     41.52 o 
   0   0  12      311.46      383.37     19.60 o 
   1   0  12       79.25       35.67      8.84 o 
   2   0  12        1.97       -3.24      6.69 o 
   3   0  12       57.36       48.68     14.61 o 
   4   0  12       33.41       45.34     15.68 o 
 -13   1  12       52.28       45.59      5.43 o 
 -12   1  12        3.21       -4.58      4.58 o 
 -11   1  12      178.48      178.68      9.89 o 
 -10   1  12       30.64       25.84      5.58 o 
  -9   1  12       15.67        7.63      5.04 o 
  -8   1  12        1.39        0.21      5.39 o 
  -7   1  12      206.52      196.46      9.08 o 
  -6   1  12      108.03      103.72      7.31 o 
  -5   1  12        9.33        5.04     13.94 o 
  -4   1  12      193.74      219.56     14.99 o 
  -3   1  12        0.03       -4.02      4.02 o 
  -2   1  12       70.24       55.74      6.45 o 
  -1   1  12        0.02       -6.90      6.97 o 
   0   1  12      104.23      108.26      8.51 o 
   1   1  12        2.88        1.47      4.44 o 
   2   1  12        2.71        5.63      5.05 o 
   3   1  12       10.67       11.17      7.48 o 
   4   1  12        0.64       -5.44      7.10 o 
 -13   2  12       64.42       58.30      9.46 o 
 -12   2  12       27.04       17.75      5.61 o 
 -11   2  12       29.53       34.96     10.81 o 
 -10   2  12        0.18        9.76      4.89 o 
  -9   2  12        1.03        3.77      8.05 o 
  -8   2  12      159.53      189.96     13.15 o 
  -7   2  12      183.48      175.52     16.76 o 
  -6   2  12      256.61      246.48     15.03 o 
  -5   2  12      518.69      490.11     30.45 o 
  -4   2  12        0.29       -0.32      8.13 o 
  -3   2  12       13.60        2.92      4.49 o 
  -2   2  12       61.77       55.08      6.61 o 
  -1   2  12       18.31       26.40      5.60 o 
   0   2  12        9.99        4.88      4.39 o 
   1   2  12        9.37        5.33      5.06 o 
   2   2  12       23.81       25.45      6.34 o 
   3   2  12        0.00        4.51      7.05 o 
   4   2  12      170.86      220.00     18.02 o 
 -13   3  12       51.32       52.53      6.97 o 
 -12   3  12       74.39       79.84      8.02 o 
 -11   3  12        1.88       -2.15      5.82 o 
 -10   3  12      101.21       79.18      9.51 o 
  -9   3  12       14.45       13.55      6.34 o 
  -8   3  12        1.30        1.49      5.77 o 
  -7   3  12        5.18       11.37      6.50 o 
  -6   3  12        6.68        5.77      8.78 o 
  -5   3  12       27.72       22.25     10.59 o 
  -4   3  12      106.40       81.17     15.35 o 
  -3   3  12      244.75      266.28     40.24 o 
  -2   3  12      231.76      226.87     12.12 o 
  -1   3  12       13.55       17.03      7.40 o 
   0   3  12       19.75       14.19      5.05 o 
   1   3  12        6.41        6.28      4.76 o 
   2   3  12       14.82       13.78      5.42 o 
   3   3  12       23.96       17.30      8.63 o 
   4   3  12        2.06       -4.60     12.13 o 
 -13   4  12       24.23       26.38      9.62 o 
 -12   4  12       53.93       48.87      9.11 o 
 -11   4  12      115.31      108.21     11.07 o 
 -10   4  12        3.45        0.97     10.07 o 
  -9   4  12        0.01        1.15      5.64 o 
  -8   4  12       24.56       22.36      7.56 o 
  -7   4  12        0.57       -7.16      7.16 o 
  -6   4  12      143.42      105.62     16.19 o 
  -5   4  12       14.00       16.13     11.01 o 
  -4   4  12      130.68      131.95     18.40 o 
  -3   4  12      696.66      725.59     55.30 o 
  -2   4  12      189.85      197.03     13.61 o 
  -1   4  12      182.03      220.88     12.65 o 
   0   4  12       18.57       18.45      6.05 o 
   1   4  12       24.59       27.43      8.86 o 
   2   4  12       21.03       26.49      6.27 o 
   3   4  12        4.82        0.10      6.69 o 
   4   4  12       80.82       75.51     19.50 o 
 -13   5  12       30.98       41.22      9.33 o 
 -12   5  12        3.19        0.06      8.99 o 
 -11   5  12       60.83       52.02      9.36 o 
 -10   5  12       14.27       25.27      8.55 o 
  -9   5  12       44.81       43.23      9.02 o 
  -8   5  12      137.62      132.96     17.72 o 
  -7   5  12       60.45       35.76     11.56 o 
  -6   5  12      105.79       89.59     15.94 o 
  -5   5  12      367.63      389.99     27.98 o 
  -4   5  12       53.79       57.59     14.22 o 
  -3   5  12      213.53      201.64     14.61 o 
  -2   5  12       12.27       19.63      7.34 o 
  -1   5  12      160.83      179.43     11.60 o 
   0   5  12        0.91        0.15      5.05 o 
   1   5  12       11.15       -0.97      5.50 o 
   2   5  12       46.86       29.56      7.32 o 
   3   5  12        6.31        1.07     11.30 o 
   4   5  12        0.42       -7.64      7.64 o 
 -13   6  12       18.56       44.70     11.48 o 
 -12   6  12      131.18      174.95     14.31 o 
 -11   6  12       75.12       77.53     11.14 o 
 -10   6  12        0.01        8.37      7.10 o 
  -9   6  12       99.18      124.11     17.52 o 
  -8   6  12       94.74      123.66     17.98 o 
  -7   6  12        8.46        3.14      9.52 o 
  -6   6  12      328.10      317.96     25.65 o 
  -5   6  12        0.15       -7.13      7.13 o 
  -4   6  12      312.96      339.37     26.75 o 
  -3   6  12       32.59       59.23     10.77 o 
  -2   6  12        0.37       -5.60     13.68 o 
  -1   6  12        0.54       -3.26      4.75 o 
   0   6  12        4.21        7.26      5.83 o 
   1   6  12       61.06       53.28      8.54 o 
   2   6  12       27.80       38.73     10.16 o 
   3   6  12        5.33        9.58     21.26 o 
 -12   7  12        3.11        3.66     10.66 o 
 -11   7  12        8.23       10.79     10.46 o 
 -10   7  12       25.64       19.82     11.72 o 
  -9   7  12        2.18        3.53     10.04 o 
  -8   7  12        1.92        7.45      9.30 o 
  -7   7  12       12.62        4.44      9.10 o 
  -6   7  12       23.24        7.16     10.07 o 
  -5   7  12        0.80       10.11      9.62 o 
  -4   7  12       48.09       52.18     15.13 o 
  -3   7  12       24.90        0.97     10.14 o 
  -2   7  12       69.08       55.59     16.57 o 
  -1   7  12        2.49        8.48      7.13 o 
   0   7  12       28.99       11.36      6.15 o 
   1   7  12       79.74       74.67      9.49 o 
   2   7  12       99.04      131.02     14.48 o 
   3   7  12       45.93       70.19     12.35 o 
 -12   8  12        3.89       23.68     13.09 o 
 -11   8  12       32.02       37.38     13.31 o 
 -10   8  12      237.91      271.97     25.26 o 
  -9   8  12        1.68       -6.09      9.13 o 
  -8   8  12        3.05       -7.03      8.36 o 
  -7   8  12       41.15       38.09     13.02 o 
  -6   8  12       10.22       16.94     10.33 o 
  -5   8  12       67.02       84.66     16.06 o 
  -4   8  12        3.75        3.82      9.62 o 
  -3   8  12        4.17       -1.33      8.87 o 
  -2   8  12      194.52      205.09     15.79 o 
  -1   8  12       12.40       15.62      7.99 o 
   0   8  12        1.12        3.26      7.56 o 
   1   8  12       65.56       50.82     10.87 o 
   2   8  12        4.04       10.32      8.01 o 
   3   8  12        6.70       19.50      9.28 o 
 -12   9  12        9.87       20.05     12.40 o 
 -11   9  12        1.60       -4.08     10.20 o 
 -10   9  12       56.72       66.66     16.52 o 
  -9   9  12       19.03       49.04     14.02 o 
  -8   9  12        8.44       15.71     10.88 o 
  -7   9  12       24.29        9.98     10.92 o 
  -6   9  12       70.02       89.26     17.17 o 
  -5   9  12       25.06       22.12     11.72 o 
  -4   9  12       94.66       96.81     18.14 o 
  -3   9  12       16.52        7.26      9.68 o 
  -2   9  12       58.71       74.49     16.55 o 
  -1   9  12        4.09       -6.67      6.98 o 
   0   9  12       73.99       80.92     12.61 o 
   1   9  12      125.64      113.81     20.70 o 
   2   9  12       12.41       26.85     15.84 o 
 -11  10  12        6.22       -6.25     10.88 o 
 -10  10  12       10.89       -8.71     10.69 o 
  -9  10  12        9.12       -7.81      7.81 o 
  -8  10  12       49.23       68.76     16.06 o 
  -7  10  12       25.90       12.89     10.92 o 
  -6  10  12        0.55        7.06     10.36 o 
  -5  10  12      343.94      320.35     18.87 o 
  -4  10  12        3.06       -3.60     10.46 o 
  -3  10  12        5.12        3.82      9.98 o 
  -2  10  12       15.33       29.21     13.18 o 
  -1  10  12       81.81       96.84     18.79 o 
   0  10  12       11.73        9.63     15.01 o 
   1  10  12       59.70       95.97     20.08 o 
   2  10  12        1.77       -3.60     12.73 o 
 -11  11  12        0.41       -9.78      9.78 o 
 -10  11  12        6.83       19.01     11.53 o 
  -9  11  12        7.72        2.85     10.98 o 
  -8  11  12        2.63       -8.68      8.68 o 
  -7  11  12        3.10       15.77     11.04 o 
  -6  11  12        9.05       12.60     11.27 o 
  -5  11  12       57.12       65.85     17.28 o 
  -4  11  12       98.27      131.95     21.02 o 
  -3  11  12        9.39       11.72     11.53 o 
  -2  11  12        0.87       -9.17      9.17 o 
  -1  11  12        5.36        8.16     10.56 o 
   0  11  12       61.96       81.52     18.66 o 
   1  11  12      217.49      205.41     26.36 o 
 -10  12  12       19.01       37.60     14.64 o 
  -9  12  12       37.36       53.80     16.29 o 
  -8  12  12       58.92       95.38     19.50 o 
  -7  12  12       25.60       22.77     13.73 o 
  -6  12  12        2.28        4.50     12.70 o 
  -5  12  12        6.29        7.42     12.02 o 
  -4  12  12        1.69       23.40      8.90 o 
  -3  12  12        9.53       -3.37     11.56 o 
  -2  12  12        4.67       23.51     12.79 o 
  -1  12  12        5.92       -7.03     10.69 o 
  -9  13  12        2.84       -1.23     10.66 o 
  -8  13  12       25.83       47.64     16.74 o 
  -7  13  12       17.55       25.13     14.06 o 
  -6  13  12      126.77      129.91     21.96 o 
  -5  13  12       16.24       19.56     12.99 o 
  -4  13  12       21.04        4.06      8.60 o 
  -3  13  12       31.45       41.52     15.48 o 
  -2  13  12       71.23       99.95     21.15 o 
  -1  13  12      125.77      149.28     23.42 o 
  -8  14  12       49.55       50.85     17.26 o 
  -7  14  12       43.40       46.41     16.97 o 
  -6  14  12       90.81      158.93     24.13 o 
  -5  14  12       13.08        5.28     11.92 o 
  -4  14  12        8.26       -4.95      8.17 o 
  -3  14  12       48.79       81.59     18.20 o 
  -2  14  12       11.15       31.26     15.16 o 
  -5  15  12        0.87        4.47     13.18 o 
  -4  15  12        5.20       18.63     10.53 o 
 -13   1  13        0.00       -0.07      4.38 o 
 -12   1  13       72.60       74.60      6.74 o 
 -11   1  13       34.90       39.69      5.73 o 
 -10   1  13        2.67       11.87      4.60 o 
  -9   1  13      118.23      131.66      8.24 o 
  -8   1  13       67.26       68.38      6.79 o 
  -7   1  13        4.59        3.53      6.46 o 
  -6   1  13       23.65       17.84      7.54 o 
  -5   1  13        5.76       13.92      6.97 o 
  -4   1  13        0.74        2.06      6.40 o 
  -3   1  13        7.19        9.23      7.10 o 
  -2   1  13        4.77        4.91      6.42 o 
  -1   1  13       20.50       25.76      5.91 o 
   0   1  13       51.40       49.97      7.06 o 
   1   1  13       27.38       12.34      5.88 o 
   2   1  13       18.09       24.40      7.61 o 
   3   1  13       16.12       16.31     14.61 o 
 -13   2  13        5.64        2.99      4.41 o 
 -12   2  13       28.02       17.14      5.89 o 
 -11   2  13      127.08      122.72      9.41 o 
 -10   2  13       62.42       76.46      8.03 o 
  -9   2  13       68.36       57.61     10.18 o 
  -8   2  13        1.45       -0.91      6.09 o 
  -7   2  13      237.72      225.44     15.17 o 
  -6   2  13       69.21       48.97      9.59 o 
  -5   2  13        0.85        3.49      6.56 o 
  -4   2  13        3.09       -2.76      6.16 o 
  -3   2  13       32.50       41.14     10.75 o 
  -2   2  13       68.45       55.83      8.29 o 
  -1   2  13        5.17        0.27      5.23 o 
   0   2  13        1.79       -1.62      4.84 o 
   1   2  13        8.12        7.51      5.40 o 
   2   2  13        0.23        0.17      6.84 o 
   3   2  13        4.54       16.52     14.46 o 
 -13   3  13        2.92        1.28      5.64 o 
 -12   3  13        3.71        9.76      6.53 o 
 -11   3  13       23.75       24.08      7.00 o 
 -10   3  13        9.72       10.96      6.84 o 
  -9   3  13        5.65       13.99      6.77 o 
  -8   3  13        4.01       -1.91      8.94 o 
  -7   3  13      177.06      177.46     20.34 o 
  -6   3  13        5.71        6.25     10.30 o 
  -5   3  13       40.51       68.89     15.45 o 
  -4   3  13      249.21      267.76     25.07 o 
  -3   3  13      182.75      130.82     19.66 o 
  -2   3  13       66.44       70.86     11.50 o 
  -1   3  13       40.93       41.40      8.83 o 
   0   3  13       43.01       30.59      6.35 o 
   1   3  13        9.98        8.96      5.30 o 
   2   3  13        2.62        5.46      6.83 o 
   3   3  13       70.78       75.60     23.11 o 
 -12   4  13       63.82       63.36      7.98 o 
 -11   4  13       96.45      104.88     11.75 o 
 -10   4  13        2.31        9.00     10.69 o 
  -9   4  13       25.54       40.45     12.76 o 
  -8   4  13       20.58       -8.58      8.58 o 
  -7   4  13        5.20       11.56     10.07 o 
  -6   4  13      323.46      264.49     23.68 o 
  -5   4  13        7.15       39.32     12.86 o 
  -4   4  13       90.66       62.87     16.03 o 
  -3   4  13       47.42       68.18     16.49 o 
  -2   4  13        0.85       -2.03      8.28 o 
  -1   4  13       12.78        0.99      8.36 o 
   0   4  13       25.36       25.70      7.64 o 
   1   4  13        6.87       14.25      5.73 o 
   2   4  13       17.65       11.78      7.20 o 
 -12   5  13        8.11       16.03     11.43 o 
 -11   5  13        3.28        7.87     10.46 o 
 -10   5  13       86.19      126.67     18.53 o 
  -9   5  13        5.95        1.07      9.94 o 
  -8   5  13       47.98       73.13     15.71 o 
  -7   5  13        1.48       -7.61      7.61 o 
  -6   5  13        9.72        3.95      9.88 o 
  -5   5  13        2.28        2.07      9.04 o 
  -4   5  13        0.69       -8.26      8.26 o 
  -3   5  13      184.18      211.24     23.71 o 
  -2   5  13       15.34       13.08     10.22 o 
  -1   5  13       89.35      102.15     13.10 o 
   0   5  13        6.96       10.16      8.15 o 
   1   5  13       25.15       11.92      7.36 o 
   2   5  13        2.97       -4.65      8.37 o 
 -12   6  13       87.93       60.73     16.26 o 
 -11   6  13       61.10       62.54     15.61 o 
 -10   6  13       13.84       23.26     12.99 o 
  -9   6  13       14.03       27.76     13.12 o 
  -8   6  13       95.28       87.38     16.84 o 
  -7   6  13        8.49        7.09     10.17 o 
  -6   6  13        3.88       -0.32      9.65 o 
  -5   6  13        8.54       -5.60      8.84 o 
  -4   6  13        2.51       -9.04      9.04 o 
  -3   6  13       10.48       -4.96      9.78 o 
  -2   6  13        1.13      -13.52     13.52 o 
  -1   6  13        0.27        5.84     10.38 o 
   0   6  13       21.38       15.85      8.84 o 
   1   6  13       10.36       11.78     10.77 o 
   2   6  13       11.32       14.45      9.39 o 
 -12   7  13       42.67       63.55     16.81 o 
 -11   7  13        0.44      -10.40     10.40 o 
 -10   7  13       42.25       36.47     14.22 o 
  -9   7  13        1.59       -8.52     10.17 o 
  -8   7  13      116.64      109.15     18.23 o 
  -7   7  13       42.45       22.54     11.89 o 
  -6   7  13        2.30       -7.45      8.36 o 
  -5   7  13      197.27      227.53     24.62 o 
  -4   7  13      111.65       96.78     18.88 o 
  -3   7  13      140.34      145.04     21.60 o 
  -2   7  13        3.42       12.02     11.50 o 
  -1   7  13       14.41       20.00      8.69 o 
   0   7  13       16.38       33.23     13.94 o 
   1   7  13       98.06       74.69     18.79 o 
   2   7  13       45.33       52.67     18.48 o 
 -11   8  13        0.22       -2.56     11.27 o 
 -10   8  13        0.05       -9.04      9.04 o 
  -9   8  13       24.03        7.87     10.82 o 
  -8   8  13       15.66       25.55     11.89 o 
  -7   8  13       92.82      102.58     18.53 o 
  -6   8  13      151.52      150.67     20.53 o 
  -5   8  13      205.15      241.04     25.81 o 
  -4   8  13       43.63       44.76     15.42 o 
  -3   8  13       14.81       12.76     12.18 o 
  -2   8  13       15.99        2.75     10.95 o 
  -1   8  13       16.86       37.26      9.72 o 
   0   8  13        7.87        3.98      7.84 o 
   1   8  13       66.18       54.09     17.75 o 
 -11   9  13       52.15       67.43     17.46 o 
 -10   9  13       25.25       41.78     15.97 o 
  -9   9  13      200.85      252.34     26.30 o 
  -8   9  13        2.01        2.56      9.85 o 
  -7   9  13        2.17       -6.28      9.98 o 
  -6   9  13       92.28      102.77     18.79 o 
  -5   9  13        7.32        9.33     10.30 o 
  -4   9  13      163.11      226.62     25.68 o 
  -3   9  13        7.04       -1.36     10.11 o 
  -2   9  13      114.60      108.63     19.60 o 
  -1   9  13        8.19       -8.48     18.92 o 
   0   9  13       60.52       87.68     14.06 o 
   1   9  13        2.44        0.03     12.73 o 
 -10  10  13       13.88       14.87     11.92 o 
  -9  10  13       29.82       22.48     12.96 o 
  -8  10  13        1.92       -6.77      8.55 o 
  -7  10  13      142.61      124.92     21.25 o 
  -6  10  13       29.90       23.84     13.67 o 
  -5  10  13       12.64       22.09     12.92 o 
  -4  10  13        0.27        7.45     11.98 o 
  -3  10  13        2.00        1.20     10.33 o 
  -2  10  13        0.22        8.97     11.66 o 
  -1  10  13        5.32       10.69     11.92 o 
   0  10  13        0.01       -3.76     13.09 o 
  -9  11  13       42.32       50.66     16.42 o 
  -8  11  13       18.25       32.87     14.35 o 
  -7  11  13       90.64       98.72     19.79 o 
  -6  11  13      177.52      228.70     26.56 o 
  -5  11  13       14.40       25.94     13.77 o 
  -4  11  13        3.33       -9.68      9.68 o 
  -3  11  13       14.70       21.41     13.77 o 
  -2  11  13       67.75       59.50     18.07 o 
  -1  11  13       11.55       10.40     13.99 o 
  -8  12  13        3.56       -9.62      9.62 o 
  -7  12  13        7.17       -2.33     11.47 o 
  -6  12  13        0.01       -2.75     11.47 o 
  -5  12  13       14.02       18.79     13.89 o 
  -4  12  13      108.23      106.07     21.28 o 
  -3  12  13        3.36       -1.00     11.76 o 
  -2  12  13       20.31       25.17     15.00 o 
  -7  13  13       33.56       46.57     16.49 o 
  -6  13  13       32.04       14.57     14.61 o 
  -5  13  13        0.02       11.40     13.15 o 
  -4  13  13        5.39       10.88     13.44 o 
  -3  13  13       51.81       19.24     15.77 o 
 -12   0  14       35.83       50.34      9.54 o 
 -11   0  14      163.62      151.99     12.78 o 
 -10   0  14       21.30       16.57      7.42 o 
  -9   0  14        3.30       -8.13      8.13 o 
  -8   0  14       17.00       32.39     13.15 o 
  -7   0  14       66.17       64.19     14.90 o 
  -6   0  14       66.16       73.88     15.94 o 
  -5   0  14      258.45      200.03     22.54 o 
  -4   0  14        0.06       -4.05      9.30 o 
  -3   0  14       36.00       35.17     14.80 o 
  -2   0  14        1.43       10.92     11.79 o 
  -1   0  14       51.06       93.28     19.98 o 
   0   0  14      140.24      167.74     23.35 o 
   1   0  14        3.23        3.76     12.34 o 
 -12   1  14        3.44       -4.51      4.51 o 
 -11   1  14        8.53        8.07      5.16 o 
 -10   1  14       15.59        4.71      7.32 o 
  -9   1  14        2.49       -0.54      6.47 o 
  -8   1  14       59.53       67.75     10.70 o 
  -7   1  14        4.15        3.60      6.93 o 
  -6   1  14       92.75       69.32     11.23 o 
  -5   1  14       16.04        3.80      7.23 o 
  -4   1  14       92.31       98.47     12.60 o 
  -3   1  14       48.25       54.84     23.16 o 
  -2   1  14       22.22       21.58      9.54 o 
  -1   1  14        6.05       13.40      9.03 o 
   0   1  14       20.58       17.74     12.29 o 
   1   1  14        0.00       -2.27     11.53 o 
 -12   2  14       65.93       73.91      7.26 o 
 -11   2  14        0.67        3.54      5.58 o 
 -10   2  14        3.75       12.14      5.83 o 
  -9   2  14       90.88       93.72     21.17 o 
  -8   2  14       70.39       73.86     11.30 o 
  -7   2  14       50.05       53.22     10.49 o 
  -6   2  14      103.30       90.15     11.88 o 
  -5   2  14       11.41        2.64      7.60 o 
  -4   2  14      112.59      121.15     13.65 o 
  -3   2  14       35.87       24.51      9.26 o 
  -2   2  14       35.79       40.64     10.64 o 
  -1   2  14        4.85       -2.96      7.61 o 
   0   2  14       32.41       33.23     16.32 o 
   1   2  14       87.16      110.53     19.88 o 
 -12   3  14       14.70       15.83      8.35 o 
 -11   3  14       17.30       19.13      8.55 o 
 -10   3  14      114.68      135.60     13.06 o 
  -9   3  14       40.89       40.08      9.10 o 
  -8   3  14        0.47       -4.62      6.33 o 
  -7   3  14      166.85      161.49     21.18 o 
  -6   3  14        1.64       -6.19     10.11 o 
  -5   3  14       61.79       48.59     14.82 o 
  -4   3  14       63.76       80.56     13.33 o 
  -3   3  14        3.27        2.04      7.44 o 
  -2   3  14        6.85        7.52      8.32 o 
  -1   3  14        0.05       -5.10      7.34 o 
   0   3  14        3.05        1.71      8.15 o 
   1   3  14        6.22       -7.62      7.62 o 
 -12   4  14        2.91       -9.26      9.88 o 
 -11   4  14       35.84       36.15      9.38 o 
 -10   4  14        2.25       -9.26      9.26 o 
  -9   4  14        7.38       15.94     11.30 o 
  -8   4  14      115.69      125.60     19.01 o 
  -7   4  14       81.09       90.88     17.88 o 
  -6   4  14       42.30       66.04     16.42 o 
  -5   4  14       26.74       27.98     12.63 o 
  -4   4  14      200.13      180.31     22.41 o 
  -3   4  14        2.51       15.42     12.70 o 
  -2   4  14        0.05        3.93      8.22 o 
  -1   4  14        0.00       -1.80     11.81 o 
   0   4  14        9.55       -0.33      8.23 o 
   1   4  14        4.35       -2.92      8.49 o 
 -11   5  14        2.13       12.99     11.53 o 
 -10   5  14       27.78       50.36     15.45 o 
  -9   5  14      137.74      133.09     19.98 o 
  -8   5  14        0.03       -8.74      9.88 o 
  -7   5  14       10.96       -0.23     10.46 o 
  -6   5  14       10.47       -9.17      9.65 o 
  -5   5  14       18.60       23.29     12.66 o 
  -4   5  14        6.81        7.29     11.69 o 
  -3   5  14       15.79        4.40     11.01 o 
  -2   5  14      152.91      155.82     23.38 o 
  -1   5  14        0.14       -6.86      6.86 o 
   0   5  14        0.00       -4.78     18.77 o 
 -11   6  14        6.36        2.62     12.63 o 
 -10   6  14        2.47       -4.40     10.79 o 
  -9   6  14        6.80       -1.94     10.27 o 
  -8   6  14      114.96      108.08     19.37 o 
  -7   6  14        8.58        3.08     10.85 o 
  -6   6  14        0.16        0.49     10.40 o 
  -5   6  14       96.89       57.49     16.39 o 
  -4   6  14        0.19       -6.67     10.53 o 
  -3   6  14        8.99       -9.00     10.11 o 
  -2   6  14        4.15        0.78     10.95 o 
  -1   6  14        2.35       -9.62     10.95 o 
   0   6  14        1.09       -7.19     10.27 o 
 -10   7  14       15.82        5.41     12.44 o 
  -9   7  14       10.40        6.74     10.17 o 
  -8   7  14       26.09        9.26     11.79 o 
  -7   7  14        2.27        9.43     10.98 o 
  -6   7  14       48.57       48.42     15.00 o 
  -5   7  14       37.56       37.96     14.41 o 
  -4   7  14        9.17       21.05     12.92 o 
  -3   7  14        3.52        1.13     11.79 o 
  -2   7  14       43.80       49.91     17.04 o 
  -1   7  14        0.02        6.57     12.31 o 
   0   7  14       21.59       26.40     14.45 o 
 -10   8  14       33.56       32.62     15.94 o 
  -9   8  14        0.08       -6.77     10.23 o 
  -8   8  14       20.66        9.39     10.85 o 
  -7   8  14       13.61        0.74     10.14 o 
  -6   8  14       48.78       79.09     17.39 o 
  -5   8  14       60.19       45.60     15.77 o 
  -4   8  14       16.84       35.08     14.41 o 
  -3   8  14       15.12        0.36     10.36 o 
  -2   8  14        9.64        6.48     11.79 o 
  -1   8  14        0.81        8.19     11.04 o 
  -9   9  14        7.72       16.68     12.05 o 
  -8   9  14       10.29       -2.85     11.72 o 
  -7   9  14      114.35      188.15     24.74 o 
  -6   9  14       28.33       31.61     15.32 o 
  -5   9  14        7.22       22.45     12.24 o 
  -4   9  14        0.33       -4.02     10.56 o 
  -3   9  14        5.30       -3.79     11.08 o 
  -2   9  14        4.67        8.32     11.92 o 
  -8  10  14        8.91       -9.46      9.46 o 
  -7  10  14        0.30        2.91     11.04 o 
  -6  10  14        3.89       10.43     11.14 o 
  -5  10  14       63.16      107.95     21.25 o 
  -4  10  14       47.70       48.84     16.97 o 
  -3  10  14       12.97        3.17     11.95 o 
  -7  11  14       35.43       54.45     17.49 o 
  -6  11  14       69.00       58.23     17.81 o 
  -5  11  14        4.84        5.44     12.79 o 
  -4  11  14        0.42       -2.56     11.72 o 
 -11   1  15       32.33       28.48      9.56 o 
 -10   1  15       14.11       39.49     11.84 o 
  -9   1  15        1.73        3.26      7.86 o 
  -8   1  15       39.15       42.33     10.02 o 
  -7   1  15       17.40       -3.73      7.47 o 
  -6   1  15        9.61        3.62      8.09 o 
  -5   1  15      105.25       97.91     13.27 o 
  -4   1  15        8.44        0.75      9.94 o 
  -3   1  15       40.83       56.78     15.29 o 
  -2   1  15        7.77        4.91      8.29 o 
  -1   1  15       21.11       25.62     19.32 o 
 -10   2  15        0.55       -3.25      7.36 o 
  -9   2  15        2.69        0.23      7.40 o 
  -8   2  15        0.04       -6.68     12.18 o 
  -7   2  15        0.39       -4.52      6.92 o 
  -6   2  15        0.30        4.93      7.35 o 
  -5   2  15       65.54       51.48     11.16 o 
  -4   2  15       12.25        5.85      8.61 o 
  -3   2  15        1.50        6.88      8.91 o 
  -2   2  15        6.73       -6.60      8.01 o 
  -1   2  15        6.02        5.23      9.06 o 
 -10   3  15        3.69       -2.36      7.58 o 
  -9   3  15        0.77       -5.37     12.11 o 
  -8   3  15       26.82       56.40     12.74 o 
  -7   3  15       75.92       89.25     12.72 o 
  -6   3  15       13.21       -0.11      7.47 o 
  -5   3  15        0.63        3.17      7.99 o 
  -4   3  15       35.10       62.77     13.59 o 
  -3   3  15       35.13       32.71     10.84 o 
  -2   3  15       71.14       61.16     12.78 o 
  -1   3  15       96.72      110.82     15.20 o 
 -10   4  15        4.38       -2.87      7.34 o 
  -9   4  15      109.29      124.82     13.79 o 
  -8   4  15       42.83       18.69     12.02 o 
  -7   4  15        1.17        0.91     10.30 o 
  -6   4  15        7.29        2.57     13.81 o 
  -5   4  15        0.59        2.37      7.87 o 
  -4   4  15       27.84       27.98      9.94 o 
  -3   4  15       24.46       18.84     23.82 o 
  -2   4  15        4.35        4.24      8.93 o 
 -10   5  15        5.98        9.65     13.21 o 
  -9   5  15       23.98       10.43     11.98 o 
  -8   5  15       11.49       -2.46     10.62 o 
  -7   5  15        0.97        1.17     10.20 o 
  -6   5  15       33.85       19.98     13.09 o 
  -5   5  15       19.63       40.45     15.77 o 
  -4   5  15       25.01        6.51     12.76 o 
  -3   5  15        2.48        5.85      9.25 o 
  -2   5  15       15.41       14.51      9.43 o 
  -9   6  15      118.07      137.91     21.34 o 
  -8   6  15        0.61        0.78     10.79 o 
  -7   6  15       15.36       14.02     13.86 o 
  -6   6  15       39.79       40.75     15.45 o 
  -5   6  15       14.30        0.13     11.60 o 
  -4   6  15       10.16       21.47     13.47 o 
  -3   6  15        0.11       -1.43     11.14 o 
  -8   7  15       49.55       53.64     16.78 o 
  -7   7  15       20.52        8.23     11.92 o 
  -6   7  15        1.38       -7.13     10.36 o 
  -5   7  15        4.09        6.48     12.11 o 
  -4   7  15        6.74       27.08     15.22 o 
  -3   7  15        6.13       19.72     12.99 o 
  -7   8  15        2.09       16.78     12.60 o 
  -6   8  15       19.91       22.83     12.66 o 
  -5   8  15       71.11       77.93     18.66 o 
  -4   8  15        1.84        8.32     12.37 o 
  -8   0  16       57.40       51.43     16.58 o 
  -7   0  16        5.12       -0.39     11.04 o 
  -6   0  16       40.17       57.17     15.87 o 
  -5   0  16       31.45       44.76     16.00 o 
  -8   1  16        0.50       -3.23     11.29 o 
  -7   1  16        5.86        9.75      8.68 o 
  -6   1  16       39.24       40.90     10.44 o 
  -5   1  16        0.07       10.00      8.49 o 
  -8   2  16       33.92       39.05     10.34 o 
  -7   2  16       11.68       25.80     11.77 o 
  -6   2  16       11.88        5.88     16.49 o 
  -5   2  16        2.67       -3.32      8.99 o 
  -7   3  16       19.73       20.96     10.17 o 
  -6   3  16       25.17        4.54     10.09 o 
                                                 
